# Supplementary material for: 3,5-Di­bromo-4-carbamoyl­benzoic acid 2-propanol monosolvate
Source: IUCrdata. 2021 Apr 20;6(Pt 4):x210391. doi: 10.1107/S2414314621003916 (PMC9462333; doi:10.1107/S2414314621003916)
Supplement: Supplementary file 1 [file x-06-x210391-sup1.cif]

##############################################################################
#                                                                            #
# This CIF contains the data for a data article accepted for                 #
# publication in IUCrData. It conforms to the requirements of                #
# Notes for Authors for IUCrData, and has been                               #
# peer reviewed under the auspices of IUCrData.                              #
#                                                                            #
# Full details of the Crystallographic Information File format               #
# are given in the paper "The Crystallographic Information File (CIF):       #
# a New Standard Archive File for Crystallography" by S. R. Hall, F. H.      #
# Allen and I. D. Brown [Acta Cryst. (1991), A47, 655-685].                  #
#                                                                            #
# The current version of the core CIF dictionary is obtainable from          #
# ftp://ftp.iucr.org/pub/cif_core.dic.                                       #
#                                                                            #
# Software is freely available for graphical display of the structure(s)     #
# in this CIF. For information consult the CIF software page                 #
# http://www.iucr.org/resources/cif/software.                                #
#                                                                            #
# This file may be used for bona fide research purposes within the           #
# scientific community so long as proper attribution is given to the data    # 
# article from which it was obtained.                                        #
#                                                                            #
##############################################################################
data_I
_database_code_depnum_ccdc_archive 'CCDC 1525812'
_audit_creation_method     'SHELXL-2018/3'
_journal_date_recd_electronic     2021-04-06
_journal_date_accepted     2021-04-12
_journal_name_full     'IUCrData'
_journal_year     2021
_journal_volume     6
_journal_issue      5
_journal_page_first     0
_journal_page_last     0
_journal_paper_category     HO
_journal_paper_doi     10.1107/S2414314621003916
_journal_coeditor_code     HB4381
_publ_contact_author_name     'Kenneth Tritch'
_publ_contact_author_address
;
Department of Chemistry
University of Minnesota
207 Pleasant St SE
Minneapolis, MN 55455
;
_publ_contact_author_email     'trit0026@umn.edu'
_publ_contact_author_fax     ?
_publ_contact_author_phone     ?
_publ_section_title
;
3,5-Dibromo-4-carbamoylbenzoic acid 2-propanol monosolvate
;
_publ_section_title_footnote     .
loop_
    _publ_author_name
    _publ_author_footnote
    _publ_author_address
    'Noland, Wayland E.' .
;
Department of Chemistry
University of Minnesota
207 Pleasant St SE
Minneapolis, MN 55455
USA
;
    'Herzig, Ryan J.' .
;
Department of Chemistry
University of Minnesota
207 Pleasant St SE
Minneapolis, MN 55455
USA
;
    'Fox, Renee J.' .
;
Department of Chemistry
University of Minnesota
207 Pleasant St SE
Minneapolis, MN 55455
USA
;
    'Tritch, Kenneth J.' .
;
Department of Chemistry
University of Minnesota
207 Pleasant St SE
Minneapolis, MN 55455
USA
;
_publ_section_synopsis
;
Molecules of the title compound are linked by hydrogen-bond dimerization of the
amido group, and a chain of hydrogen bonds between 2-propanol and the carboxyl
and amido groups that propagates parallel to [100].
;
_chemical_name_systematic
;
3,5-Dibromo-4-carbamoylbenzoic acid 2-propanol monosolvate
;
_chemical_name_common     I
_chemical_formula_moiety     'C8 H5 Br2 N O3, C3 H8 O'
_chemical_formula_sum     'C11 H13 Br2 N O4'
_chemical_formula_iupac     'C8 H5 Br2 N O3, C3 H8 O'
_chemical_formula_weight     383.04
_chemical_melting_point     528
_space_group_crystal_system     triclinic
_space_group_name_H-M_alt     'P -1'
_space_group_name_Hall     '-P 1'
loop_
    _space_group_symop_operation_xyz
    'x, y, z'
    '-x, -y, -z'
_cell_length_a     7.2866(5)
_cell_length_b     8.5212(6)
_cell_length_c     12.1832(8)
_cell_angle_alpha     71.3760(10)
_cell_angle_beta     81.7450(10)
_cell_angle_gamma     83.6820(10)
_cell_volume     707.76(8)
_cell_formula_units_Z     2
_cell_measurement_reflns_used     2971
_cell_measurement_theta_min     2.60
_cell_measurement_theta_max     27.28
_cell_measurement_temperature     173(2)
_exptl_crystal_description     'block'
_exptl_crystal_colour     'colourless'
_exptl_crystal_size_max     0.400
_exptl_crystal_size_mid     0.380
_exptl_crystal_size_min     0.160
_exptl_crystal_density_diffrn     1.797
_exptl_crystal_density_meas     ?
_exptl_crystal_density_method     ?
_exptl_crystal_F_000     376
_exptl_absorpt_coefficient_mu     5.732
_exptl_absorpt_correction_type     multi-scan
_exptl_absorpt_process_details
;
(SADABS; Krause <i>et al.</i>,  2015)
;
_exptl_absorpt_correction_T_min     0.4855
_exptl_absorpt_correction_T_max     0.7455
_diffrn_ambient_temperature     173(2)
_diffrn_source     'sealed tube'
_diffrn_radiation_type     MoK\a
_diffrn_radiation_wavelength     0.71073
_diffrn_measurement_device_type     'Bruker APEXII CCD'
_diffrn_measurement_method     '\f and \w scans'
_diffrn_detector_area_resol_mean     ?
_diffrn_reflns_number     8139
_diffrn_reflns_av_R_equivalents     0.0213
_diffrn_reflns_av_unetI/netI     0.0231
_diffrn_reflns_theta_min     1.776
_diffrn_reflns_theta_max     27.306
_diffrn_reflns_theta_full     25.242
_diffrn_measured_fraction_theta_max     0.981
_diffrn_measured_fraction_theta_full     0.997
_diffrn_reflns_limit_h_min     -9
_diffrn_reflns_limit_h_max     9
_diffrn_reflns_limit_k_min     -11
_diffrn_reflns_limit_k_max     10
_diffrn_reflns_limit_l_min     -15
_diffrn_reflns_limit_l_max     15
_refine_special_details
;
 A direct-methods solution was calculated, followed by full-matrix
least squares / difference Fourier cycles. All H atoms were placed in
calculated positions (C---H = 0.95--1.00 \%A, N---H = 0.88 \%A, O---H = 0.84
\%A) and refined as riding atoms with <i>U</i>~iso~(H) set to 1.2 or
1.5<i>U</i>~eq~(C/N/O).
;
_reflns_number_total     3128
_reflns_number_gt     2683
_reflns_threshold_expression     'I > 2\s(I)'
_refine_ls_structure_factor_coef     Fsqd
_refine_ls_matrix_type     full
_refine_ls_R_factor_all     0.0326
_refine_ls_R_factor_gt     0.0262
_refine_ls_wR_factor_gt     0.0622
_refine_ls_wR_factor_ref     0.0649
_refine_ls_goodness_of_fit_ref     1.037
_refine_ls_restrained_S_all     1.014
_refine_ls_number_reflns     3128
_refine_ls_number_parameters     201
_refine_ls_number_restraints     151
_refine_ls_hydrogen_treatment     mixed
_refine_ls_weighting_scheme     calc
_refine_ls_weighting_details
              'w=1/[\s^2^(Fo^2^)+(0.0296P)^2^+0.5063P] where P=(Fo^2^+2Fc^2^)/3'
_atom_sites_solution_hydrogens     mixed
_atom_sites_solution_primary     ?
_atom_sites_solution_secondary     ?
_refine_ls_shift/su_max     0.001
_refine_ls_shift/su_mean     0.000
_refine_diff_density_max     0.633
_refine_diff_density_min     -0.901
_refine_ls_extinction_method     none
_refine_ls_extinction_coef     .
loop_
    _atom_type_symbol
    _atom_type_description
    _atom_type_scat_dispersion_real
    _atom_type_scat_dispersion_imag
    _atom_type_scat_source
    'C' 'C' 0.0033 0.0016
                         'International Tables Vol C Tables 4.2.6.8 and 6.1.1.4'
    'H' 'H' 0.0000 0.0000
                         'International Tables Vol C Tables 4.2.6.8 and 6.1.1.4'
    'N' 'N' 0.0061 0.0033
                         'International Tables Vol C Tables 4.2.6.8 and 6.1.1.4'
    'O' 'O' 0.0106 0.0060
                         'International Tables Vol C Tables 4.2.6.8 and 6.1.1.4'
    'Br' 'Br' -0.2901 2.4595
                         'International Tables Vol C Tables 4.2.6.8 and 6.1.1.4'
_computing_data_collection
;
APEX3 (Bruker, 2018)
;
_computing_cell_refinement
;
SAINT (Bruker, 2018)
;
_computing_data_reduction
;
SAINT (Bruker, 2018)
;
_computing_structure_solution
;
SHELXT2014 (Sheldrick, 2015a)
;
_computing_structure_refinement
;
<i>SHELXL2018/3</i> (Sheldrick, 2015b)
;
_computing_molecular_graphics
;
Mercury (Macrae <i>et al.</i>, 2020)
;
_computing_publication_material
;
PublCIF (Westrip, 2010)
;
loop_
    _atom_site_type_symbol
    _atom_site_label
    _atom_site_fract_x
    _atom_site_fract_y
    _atom_site_fract_z
    _atom_site_U_iso_or_equiv
    _atom_site_adp_type
    _atom_site_calc_flag
    _atom_site_occupancy
    _atom_site_disorder_assembly
    _atom_site_disorder_group
    Br Br1 0.61784(4) 0.53550(3) 0.84990(2) 0.04348(9) Uani d 1 . .
    Br Br2 0.61751(4) 0.03664(3) 0.63196(2) 0.04169(9) Uani d 1 . .
    O O1 0.6947(2) 0.0875(2) 0.90019(14) 0.0332(4) Uani d 1 . .
    O O2 0.8164(3) 0.6055(2) 0.30554(14) 0.0405(4) Uani d 1 . .
    O O3 0.8603(3) 0.7832(2) 0.39910(15) 0.0416(4) Uani d 1 . .
    H H3A 0.891(4) 0.846(3) 0.3317(11) 0.050 Uiso d 1 . .
    N N1 0.3942(3) 0.1688(3) 0.87692(17) 0.0327(4) Uani d 1 . .
    H H1A 0.355(4) 0.097(3) 0.9439(12) 0.039 Uiso d 1 . .
    H H1B 0.312(3) 0.227(3) 0.8307(19) 0.039 Uiso d 1 . .
    C C1 0.5730(3) 0.1757(3) 0.84327(18) 0.0252(4) Uani d 1 . .
    C C2 0.6307(3) 0.3004(3) 0.72637(17) 0.0241(4) Uani d 1 . .
    C C3 0.6625(3) 0.4624(3) 0.71657(19) 0.0265(4) Uani d 1 . .
    C C4 0.7250(3) 0.5743(3) 0.61079(19) 0.0278(5) Uani d 1 . .
    H H4A 0.748438 0.683825 0.606128 0.033 Uiso calc 1 . .
    C C5 0.7527(3) 0.5239(3) 0.51214(18) 0.0264(5) Uani d 1 . .
    C C6 0.7196(3) 0.3647(3) 0.51800(19) 0.0276(5) Uani d 1 . .
    H H6A 0.737311 0.331352 0.449673 0.033 Uiso calc 1 . .
    C C7 0.6603(3) 0.2545(3) 0.62524(19) 0.0256(4) Uani d 1 . .
    C C8 0.8134(3) 0.6414(3) 0.3944(2) 0.0308(5) Uani d 1 . .
    O O4 0.9365(13) 0.9719(9) 0.1879(11) 0.0313(15) Uani d 0.598(8) A 1
    H H4B 1.0530(14) 0.964(8) 0.184(5) 0.047 Uiso d 0.598(8) A 1
    C C9 0.872(3) 1.205(2) 0.2603(12) 0.060(2) Uani d 0.598(8) A 1
    H H9A 0.820755 1.320374 0.241438 0.091 Uiso calc 0.598(8) A 1
    H H9B 1.000209 1.198652 0.278449 0.091 Uiso calc 0.598(8) A 1
    H H9C 0.796644 1.135893 0.327854 0.091 Uiso calc 0.598(8) A 1
    C C10 0.8716(7) 1.1441(5) 0.1583(4) 0.0345(13) Uani d 0.598(8) A 1
    H H10A 0.739971 1.152928 0.141246 0.041 Uiso calc 0.598(8) A 1
    C C11 0.9845(12) 1.2460(14) 0.0493(7) 0.0429(18) Uani d 0.598(8) A 1
    H H11A 0.979250 1.201108 -0.014763 0.064 Uiso calc 0.598(8) A 1
    H H11B 1.113936 1.241251 0.064208 0.064 Uiso calc 0.598(8) A 1
    H H11C 0.933135 1.361577 0.028151 0.064 Uiso calc 0.598(8) A 1
    O O4' 0.978(2) 0.9791(14) 0.1997(18) 0.0313(15) Uani d 0.402(8) A 2
    H H4C 1.049(8) 0.954(10) 0.146(5) 0.047 Uiso d 0.402(8) A 2
    C C9' 0.883(5) 1.202(4) 0.2791(18) 0.060(2) Uani d 0.402(8) A 2
    H H9D 0.887410 1.321374 0.265058 0.091 Uiso calc 0.402(8) A 2
    H H9E 0.938938 1.140568 0.350651 0.091 Uiso calc 0.402(8) A 2
    H H9F 0.753869 1.174455 0.287647 0.091 Uiso calc 0.402(8) A 2
    C C10' 0.9900(11) 1.1550(7) 0.1784(5) 0.0304(17) Uani d 0.402(8) A 2
    H H10B 1.123331 1.176385 0.174482 0.036 Uiso calc 0.402(8) A 2
    C C11' 0.9228(19) 1.250(2) 0.0639(10) 0.0429(18) Uani d 0.402(8) A 2
    H H11D 0.793361 1.227577 0.065230 0.064 Uiso calc 0.402(8) A 2
    H H11E 1.000083 1.215842 0.001592 0.064 Uiso calc 0.402(8) A 2
    H H11F 0.931011 1.369041 0.049729 0.064 Uiso calc 0.402(8) A 2
loop_
    _atom_site_aniso_label
    _atom_site_aniso_U_11
    _atom_site_aniso_U_22
    _atom_site_aniso_U_33
    _atom_site_aniso_U_12
    _atom_site_aniso_U_13
    _atom_site_aniso_U_23
    Br1 0.0693(2) 0.03621(15) 0.02540(13) -0.00969(12) 0.00169(12) -0.01126(10)
    Br2 0.05996(18) 0.02835(13) 0.03767(15) -0.01118(11) -0.00300(12)
                                                                    -0.00992(11)
    O1 0.0278(8) 0.0364(9) 0.0226(8) -0.0049(7) -0.0010(6) 0.0086(7)
    O2 0.0473(10) 0.0395(10) 0.0201(8) 0.0044(8) 0.0024(7) 0.0058(7)
    O3 0.0468(10) 0.0323(9) 0.0294(9) -0.0094(8) 0.0080(8) 0.0101(7)
    N1 0.0295(10) 0.0359(11) 0.0200(10) -0.0038(8) 0.0008(8) 0.0080(8)
    C1 0.0314(11) 0.0240(10) 0.0155(10) -0.0062(9) 0.0000(8) 0.0007(8)
    C2 0.0260(10) 0.0237(10) 0.0170(10) -0.0044(8) -0.0003(8) 0.0016(8)
    C3 0.0309(11) 0.0270(11) 0.0186(10) -0.0023(9) -0.0007(8) -0.0039(8)
    C4 0.0284(11) 0.0238(10) 0.0259(11) -0.0044(9) -0.0024(9) 0.0005(9)
    C5 0.0221(10) 0.0276(11) 0.0195(10) -0.0012(8) 0.0004(8) 0.0053(8)
    C6 0.0295(11) 0.0299(11) 0.0184(10) 0.0003(9) -0.0010(8) -0.0022(9)
    C7 0.0281(11) 0.0231(10) 0.0218(10) -0.0033(8) -0.0011(8) -0.0019(8)
    C8 0.0222(10) 0.0311(12) 0.0246(11) 0.0025(9) 0.0016(9) 0.0080(9)
    O4 0.026(4) 0.0233(10) 0.034(3) -0.0051(17) 0.008(3) 0.0027(10)
    C9 0.091(4) 0.0453(19) 0.042(4) -0.0020(19) 0.009(4) -0.016(3)
    C10 0.036(3) 0.027(2) 0.035(2) 0.0005(17) -0.0004(19) -0.0050(17)
    C11 0.059(6) 0.0292(15) 0.032(2) -0.001(4) 0.000(3) 0.0010(18)
    O4' 0.026(4) 0.0233(10) 0.034(3) -0.0051(17) 0.008(3) 0.0027(10)
    C9' 0.091(4) 0.0453(19) 0.042(4) -0.0020(19) 0.009(4) -0.016(3)
    C10' 0.039(4) 0.020(3) 0.030(3) -0.007(2) -0.009(2) -0.001(2)
    C11' 0.059(6) 0.0292(15) 0.032(2) -0.001(4) 0.000(3) 0.0010(18)
_geom_special_details
;
 All esds (except the esd in the dihedral angle between two l.s. planes)
 are estimated using the full covariance matrix.  The cell esds are taken
 into account individually in the estimation of esds in distances, angles
 and torsion angles; correlations between esds in cell parameters are only
 used when they are defined by crystal symmetry.  An approximate (isotropic)
 treatment of cell esds is used for estimating esds involving l.s. planes.
 Angle of C2/C3/C4/C5/C6/C7 vs. N1/C1/O1 below
 Least-squares planes (x,y,z in crystal coordinates) and deviations from them
 (* indicates atom used to define plane)
  6.9373 (0.0020) x - 1.2809 (0.0074) y + 2.6193 (0.0107) z = 5.8890 (0.0086)
 *  0.0044 (0.0015)  C2
 * -0.0085 (0.0016)  C3
 *  0.0048 (0.0015)  C4
 *  0.0030 (0.0015)  C5
 * -0.0070 (0.0015)  C6
 *  0.0033 (0.0015)  C7
 Rms deviation of fitted atoms =   0.0055
  1.3629 (0.0122) x + 7.5482 (0.0167) y + 8.7867 (0.0367) z = 9.5168 (0.0262)
 Angle to previous plane (with approximate esd) = 88.256 ( 0.113 )
 *  0.0000 (0.0000)  N1
 *  0.0000 (0.0000)  C1
 *  0.0000 (0.0000)  O1
 Rms deviation of fitted atoms =   0.0000
;
loop_
    _geom_bond_atom_site_label_1
    _geom_bond_atom_site_label_2
    _geom_bond_site_symmetry_2
    _geom_bond_distance
    _geom_bond_publ_flag
    Br1 C3 . 1.893(2) ?
    Br2 C7 . 1.890(2) ?
    O1 C1 . 1.236(3) ?
    O2 C8 . 1.213(3) ?
    O3 C8 . 1.311(3) ?
    O3 H3A . 0.839(3) ?
    N1 C1 . 1.311(3) ?
    N1 H1A . 0.880(3) ?
    N1 H1B . 0.880(3) ?
    C1 C2 . 1.515(3) ?
    C2 C3 . 1.389(3) ?
    C2 C7 . 1.390(3) ?
    C3 C4 . 1.385(3) ?
    C4 C5 . 1.382(3) ?
    C4 H4A . 0.9500 ?
    C5 C6 . 1.381(3) ?
    C5 C8 . 1.501(3) ?
    C6 C7 . 1.385(3) ?
    C6 H6A . 0.9500 ?
    O4 C10 . 1.437(8) ?
    O4 H4B . 0.840(3) ?
    C9 C10 . 1.492(10) ?
    C9 H9A . 0.9800 ?
    C9 H9B . 0.9800 ?
    C9 H9C . 0.9800 ?
    C10 C11 . 1.517(8) ?
    C10 H10A . 1.0000 ?
    C11 H11A . 0.9800 ?
    C11 H11B . 0.9800 ?
    C11 H11C . 0.9800 ?
    O4' C10' . 1.448(11) ?
    O4' H4C . 0.840(3) ?
    C9' C10' . 1.497(13) ?
    C9' H9D . 0.9800 ?
    C9' H9E . 0.9800 ?
    C9' H9F . 0.9800 ?
    C10' C11' . 1.492(12) ?
    C10' H10B . 1.0000 ?
    C11' H11D . 0.9800 ?
    C11' H11E . 0.9800 ?
    C11' H11F . 0.9800 ?
loop_
    _geom_angle_atom_site_label_1
    _geom_angle_atom_site_label_2
    _geom_angle_atom_site_label_3
    _geom_angle_site_symmetry_1
    _geom_angle_site_symmetry_3
    _geom_angle
    _geom_angle_publ_flag
    C8 O3 H3A . . 110(2) ?
    C1 N1 H1A . . 119.3(18) ?
    C1 N1 H1B . . 121.2(18) ?
    H1A N1 H1B . . 119(2) ?
    O1 C1 N1 . . 124.32(19) ?
    O1 C1 C2 . . 118.97(19) ?
    N1 C1 C2 . . 116.71(19) ?
    C3 C2 C7 . . 117.58(19) ?
    C3 C2 C1 . . 121.60(19) ?
    C7 C2 C1 . . 120.79(19) ?
    C4 C3 C2 . . 121.8(2) ?
    C4 C3 Br1 . . 118.38(17) ?
    C2 C3 Br1 . . 119.85(16) ?
    C5 C4 C3 . . 118.9(2) ?
    C5 C4 H4A . . 120.5 ?
    C3 C4 H4A . . 120.5 ?
    C6 C5 C4 . . 121.02(19) ?
    C6 C5 C8 . . 117.7(2) ?
    C4 C5 C8 . . 121.3(2) ?
    C5 C6 C7 . . 118.9(2) ?
    C5 C6 H6A . . 120.6 ?
    C7 C6 H6A . . 120.6 ?
    C6 C7 C2 . . 121.8(2) ?
    C6 C7 Br2 . . 118.33(17) ?
    C2 C7 Br2 . . 119.82(15) ?
    O2 C8 O3 . . 124.9(2) ?
    O2 C8 C5 . . 122.0(2) ?
    O3 C8 C5 . . 113.2(2) ?
    C10 O4 H4B . . 109(5) ?
    C10 C9 H9A . . 109.5 ?
    C10 C9 H9B . . 109.5 ?
    H9A C9 H9B . . 109.5 ?
    C10 C9 H9C . . 109.5 ?
    H9A C9 H9C . . 109.5 ?
    H9B C9 H9C . . 109.5 ?
    O4 C10 C9 . . 109.7(8) ?
    O4 C10 C11 . . 110.9(7) ?
    C9 C10 C11 . . 112.8(10) ?
    O4 C10 H10A . . 107.8 ?
    C9 C10 H10A . . 107.8 ?
    C11 C10 H10A . . 107.8 ?
    C10 C11 H11A . . 109.5 ?
    C10 C11 H11B . . 109.5 ?
    H11A C11 H11B . . 109.5 ?
    C10 C11 H11C . . 109.5 ?
    H11A C11 H11C . . 109.5 ?
    H11B C11 H11C . . 109.5 ?
    C10' O4' H4C . . 106(6) ?
    C10' C9' H9D . . 109.5 ?
    C10' C9' H9E . . 109.5 ?
    H9D C9' H9E . . 109.5 ?
    C10' C9' H9F . . 109.5 ?
    H9D C9' H9F . . 109.5 ?
    H9E C9' H9F . . 109.5 ?
    O4' C10' C9' . . 108.5(13) ?
    O4' C10' C11' . . 109.7(10) ?
    C9' C10' C11' . . 113.5(14) ?
    O4' C10' H10B . . 108.3 ?
    C9' C10' H10B . . 108.3 ?
    C11' C10' H10B . . 108.3 ?
    C10' C11' H11D . . 109.5 ?
    C10' C11' H11E . . 109.5 ?
    H11D C11' H11E . . 109.5 ?
    C10' C11' H11F . . 109.5 ?
    H11D C11' H11F . . 109.5 ?
    H11E C11' H11F . . 109.5 ?
loop_
    _geom_torsion_atom_site_label_1
    _geom_torsion_atom_site_label_2
    _geom_torsion_atom_site_label_3
    _geom_torsion_atom_site_label_4
    _geom_torsion_site_symmetry_1
    _geom_torsion_site_symmetry_2
    _geom_torsion_site_symmetry_3
    _geom_torsion_site_symmetry_4
    _geom_torsion
    _geom_torsion_publ_flag
    O1 C1 C2 C3 . . . . -91.0(3) ?
    N1 C1 C2 C3 . . . . 89.3(3) ?
    O1 C1 C2 C7 . . . . 86.7(3) ?
    N1 C1 C2 C7 . . . . -93.0(3) ?
    C7 C2 C3 C4 . . . . -1.3(3) ?
    C1 C2 C3 C4 . . . . 176.4(2) ?
    C7 C2 C3 Br1 . . . . 178.09(16) ?
    C1 C2 C3 Br1 . . . . -4.2(3) ?
    C2 C3 C4 C5 . . . . 1.3(3) ?
    Br1 C3 C4 C5 . . . . -178.05(16) ?
    C3 C4 C5 C6 . . . . -0.2(3) ?
    C3 C4 C5 C8 . . . . 177.7(2) ?
    C4 C5 C6 C7 . . . . -0.9(3) ?
    C8 C5 C6 C7 . . . . -178.9(2) ?
    C5 C6 C7 C2 . . . . 0.9(3) ?
    C5 C6 C7 Br2 . . . . -179.53(16) ?
    C3 C2 C7 C6 . . . . 0.1(3) ?
    C1 C2 C7 C6 . . . . -177.6(2) ?
    C3 C2 C7 Br2 . . . . -179.40(16) ?
    C1 C2 C7 Br2 . . . . 2.8(3) ?
    C6 C5 C8 O2 . . . . 7.2(3) ?
    C4 C5 C8 O2 . . . . -170.8(2) ?
    C6 C5 C8 O3 . . . . -173.2(2) ?
    C4 C5 C8 O3 . . . . 8.9(3) ?
loop_
    _geom_hbond_atom_site_label_D
    _geom_hbond_atom_site_label_H
    _geom_hbond_atom_site_label_A
    _geom_hbond_site_symmetry_A
    _geom_hbond_distance_DH
    _geom_hbond_distance_HA
    _geom_hbond_distance_DA
    _geom_hbond_angle_DHA
    _geom_hbond_publ_flag
    O3 H3A O4 . 0.839(3) 1.744(13) 2.580(12) 174(3) yes
    O3 H3A O4' . 0.839(3) 1.724(19) 2.560(19) 173(3) yes
    N1 H1A O1 2_657 0.880(3) 2.057(6) 2.929(2) 171(3) yes
    N1 H1B O2 2_666 0.880(3) 2.075(9) 2.931(3) 164(3) yes
    O4 H4B O1 2_766 0.840(3) 2.05(3) 2.802(11) 149(5) yes
    O4' H4C O1 2_766 0.840(3) 1.90(5) 2.606(18) 141(7) yes
_shelx_space_group_comment
;
The symmetry employed for this shelxl refinement is uniquely defined
by the following loop, which should always be used as a source of
symmetry information in preference to the above space-group names.
They are only intended as comments.
;
_shelx_estimated_absorpt_T_min     0.208
_shelx_estimated_absorpt_T_max     0.461
_shelx_hkl_file
;
  -1   0   0  180.77    4.37
  -1   0   0  186.05    4.29
   1   0   0  185.68    4.42
   1   0   0  180.60    4.56
  -2   0   0   23.68    0.62
  -2   0   0   24.87    0.61
   2   0   0   25.45    0.62
   2   0   0   24.29    0.66
  -3   0   0  190.56    4.29
  -3   0   0  182.90    4.39
   3   0   0  182.25    4.42
   3   0   0  181.36    4.57
  -4   0   0  193.09    4.42
  -4   0   0  187.64    4.53
   4   0   0  187.05    4.55
   4   0   0  190.17    4.73
  -5   0   0   59.89    1.52
  -5   0   0   61.26    1.46
   5   0   0   58.60    1.60
  -6   0   0    1.66    0.17
  -6   0   0    1.04    0.17
   6   0   0    1.63    0.24
  -7   0   0    0.65    0.20
   7   0   0    0.84    0.23
  -8   0   0    6.21    0.39
   8   0   0    5.28    0.43
  -9   0   0    3.54    0.34
   9   0   0    3.83    0.41
   9  -1   0   -0.02    0.28
  -9   1   0    0.13    0.24
   8  -1   0    0.13    0.24
  -8   1   0    0.16    0.18
   7  -1   0    0.22    0.20
  -7   1   0   -0.01    0.16
   6  -1   0   -0.04    0.14
  -6   1   0    0.06    0.13
  -6   1   0    0.05    0.11
   5  -1   0    0.21    0.12
  -5   1   0    0.33    0.10
  -5   1   0    0.23    0.11
   4  -1   0   28.72    0.76
   4  -1   0   28.58    0.80
  -4   1   0   28.36    0.76
  -4   1   0   28.98    0.73
   3  -1   0    0.74    0.11
   3  -1   0    1.30    0.11
  -3   1   0    0.83    0.09
  -3   1   0    0.81    0.09
   2  -1   0  158.34    3.93
   2  -1   0  160.08    3.82
  -2   1   0  158.59    3.78
   1  -1   0    0.37    0.04
   1  -1   0    0.28    0.04
  -1   1   0    0.31    0.04
   0  -1   0    0.77    0.05
   0   1   0    0.87    0.05
   0   1   0    0.65    0.04
   1   1   0   23.58    0.58
   1   1   0   24.62    0.59
   1   1   0   23.95    0.62
   1   1   0   24.52    0.60
  -2  -1   0    8.87    0.25
   2   1   0    8.55    0.25
   2   1   0    8.07    0.26
   2   1   0    8.61    0.23
  -3  -1   0   12.36    0.35
   3   1   0   12.39    0.38
   3   1   0   12.70    0.36
   3   1   0   12.47    0.33
  -4  -1   0    2.91    0.16
  -4  -1   0    2.83    0.16
   4   1   0    2.94    0.13
   4   1   0    3.14    0.19
  -5  -1   0   -0.02    0.09
  -5  -1   0    0.08    0.11
   5   1   0    0.09    0.11
  -6  -1   0    0.84    0.13
  -6  -1   0    0.58    0.14
   6   1   0    0.93    0.19
  -7  -1   0    0.16    0.18
   7   1   0    0.18    0.18
  -8  -1   0    0.43    0.22
   8   1   0   -0.05    0.21
  -9  -1   0   -0.02    0.25
   9   1   0    0.18    0.28
   8  -2   0    0.32    0.25
  -8   2   0    0.41    0.22
   7  -2   0    1.21    0.25
  -7   2   0    1.27    0.21
   6  -2   0   12.68    0.50
  -6   2   0   13.08    0.42
  -6   2   0   12.75    0.46
   5  -2   0   41.82    1.17
  -5   2   0   42.65    1.06
  -5   2   0   41.51    1.10
   4  -2   0   10.23    0.37
   4  -2   0   11.15    0.39
  -4   2   0   11.11    0.35
  -4   2   0   11.08    0.33
   3  -2   0   49.06    1.26
   3  -2   0   51.00    1.30
  -3   2   0   50.65    1.21
  -3   2   0   49.24    1.24
   2  -2   0   12.13    0.34
   2  -2   0   11.22    0.35
  -2   2   0   12.00    0.33
  -2   2   0   12.07    0.33
   1  -2   0  517.19   12.23
   1  -2   0  532.20   12.58
  -1   2   0  503.53   12.03
  -1   2   0  468.19   11.82
   0  -2   0  235.80    5.43
   0  -2   0  224.54    5.63
   0   2   0  236.82    5.42
   0   2   0  208.40    5.27
   1   2   0   18.71    0.48
   1   2   0   19.16    0.48
   1   2   0   18.61    0.50
   2   2   0   32.82    0.85
   2   2   0   32.81    0.82
   2   2   0   32.80    0.82
   2   2   0   31.96    0.81
  -3  -2   0  153.79    3.82
   3   2   0  168.93    3.92
   3   2   0  167.63    3.90
   3   2   0  161.87    4.06
  -4  -2   0   85.66    2.08
   4   2   0   86.40    2.22
   4   2   0   87.94    2.11
  -5  -2   0   19.10    0.55
  -5  -2   0   18.14    0.56
   5   2   0   19.74    0.53
   5   2   0   18.52    0.60
  -6  -2   0    0.18    0.13
  -6  -2   0    0.30    0.15
   6   2   0    0.27    0.15
  -7  -2   0    7.72    0.38
   7   2   0    7.61    0.43
  -8  -2   0    6.32    0.40
   8   2   0    6.12    0.41
  -9  -2   0    4.83    0.39
   9   2   0    4.41    0.47
   8  -3   0    0.94    0.27
  -8   3   0    0.57    0.24
   7  -3   0    0.84    0.22
  -7   3   0    0.59    0.20
   6  -3   0    5.13    0.33
  -6   3   0    4.27    0.25
  -6   3   0    4.51    0.28
   5  -3   0    1.55    0.21
   5  -3   0    1.28    0.19
  -5   3   0    1.32    0.18
  -5   3   0    1.38    0.15
   4  -3   0    0.17    0.11
   4  -3   0    0.61    0.13
  -4   3   0    0.18    0.09
  -4   3   0    0.19    0.10
   3  -3   0    0.88    0.13
   3  -3   0    0.48    0.10
  -3   3   0    0.54    0.10
  -3   3   0    0.48    0.09
   2  -3   0    0.78    0.10
   2  -3   0    0.85    0.11
  -2   3   0    0.82    0.09
  -2   3   0    1.20    0.11
   1  -3   0   12.53    0.36
   1  -3   0   12.45    0.37
  -1   3   0   12.92    0.35
  -1   3   0   12.40    0.35
   0  -3   0    8.97    0.29
   0  -3   0    9.01    0.27
   0   3   0    9.28    0.26
   0   3   0    9.10    0.27
  -1  -3   0   -0.06    0.06
   1   3   0    0.06    0.05
   1   3   0    0.08    0.06
   1   3   0   -0.07    0.05
   2   3   0    4.09    0.17
   2   3   0    3.79    0.15
   2   3   0    3.79    0.16
   2   3   0    3.66    0.16
   3   3   0    0.33    0.09
   3   3   0    0.35    0.09
   3   3   0    0.32    0.07
   3   3   0    0.39    0.08
  -4  -3   0    5.20    0.24
   4   3   0    5.36    0.25
   4   3   0    5.08    0.22
   4   3   0    5.15    0.20
  -5  -3   0    0.32    0.13
   5   3   0    0.46    0.10
   5   3   0    0.06    0.12
  -6  -3   0    1.00    0.18
   6   3   0    0.86    0.20
  -7  -3   0    1.53    0.22
   7   3   0    2.33    0.29
  -8  -3   0   -0.02    0.21
   8   3   0   -0.05    0.25
  -9  -3   0    0.98    0.28
   9   3   0    1.04    0.33
   8  -4   0    0.36    0.27
   7  -4   0    1.24    0.26
  -7   4   0    0.81    0.21
   6  -4   0   13.82    0.55
  -6   4   0   13.84    0.49
  -6   4   0   13.73    0.48
   5  -4   0   31.45    0.91
   5  -4   0   30.64    0.90
  -5   4   0   29.90    0.82
  -5   4   0   29.57    0.84
   4  -4   0   20.15    0.61
   4  -4   0   20.02    0.61
  -4   4   0   18.96    0.57
  -4   4   0   20.02    0.57
   3  -4   0    1.06    0.15
   3  -4   0    1.13    0.14
  -3   4   0    1.01    0.13
  -3   4   0    0.88    0.11
   2  -4   0  218.80    5.27
   2  -4   0  220.21    5.41
  -2   4   0  218.43    5.20
  -2   4   0  215.24    5.10
   1  -4   0  289.72    6.92
   1  -4   0  281.80    6.74
  -1   4   0  280.50    6.66
  -1   4   0  268.87    6.51
   0  -4   0  102.38    2.60
   0  -4   0  107.89    2.69
   0   4   0  107.05    2.56
   0   4   0  108.94    2.52
  -1  -4   0   39.82    1.06
   1   4   0   39.90    1.00
   1   4   0   40.22    0.99
   2   4   0  103.20    2.48
   2   4   0  103.28    2.52
   2   4   0  102.65    2.45
   3   4   0  176.36    4.36
   3   4   0  172.14    4.10
   3   4   0  174.08    4.18
   3   4   0  174.43    4.22
   4   4   0   65.29    1.71
   4   4   0   65.51    1.62
   4   4   0   63.62    1.62
  -5  -4   0    0.15    0.14
   5   4   0    0.08    0.15
   5   4   0    0.24    0.11
   5   4   0    0.28    0.14
  -6  -4   0   11.51    0.44
   6   4   0   11.27    0.49
  -7  -4   0   36.62    1.04
   7   4   0   35.59    1.12
  -8  -4   0   13.21    0.56
   8   4   0   12.85    0.63
   7  -5   0    0.03    0.22
   6  -5   0    2.54    0.30
  -6   5   0    2.38    0.26
   5  -5   0    6.98    0.36
  -5   5   0    7.32    0.33
   4  -5   0   -0.03    0.13
   4  -5   0    0.05    0.13
  -4   5   0   -0.05    0.13
  -4   5   0   -0.03    0.11
   3  -5   0    8.26    0.35
   3  -5   0    9.03    0.34
  -3   5   0    8.09    0.30
  -3   5   0    8.49    0.33
   2  -5   0    9.22    0.34
   2  -5   0    9.90    0.34
  -2   5   0    9.44    0.33
  -2   5   0    9.26    0.32
   1  -5   0    5.59    0.25
   1  -5   0    5.71    0.25
  -1   5   0    5.95    0.24
  -1   5   0    5.73    0.24
   0  -5   0    8.34    0.32
   0  -5   0    8.53    0.31
   0   5   0    8.75    0.27
   0   5   0    8.36    0.30
  -1  -5   0    9.53    0.36
  -1  -5   0   10.15    0.34
   1   5   0   10.11    0.30
   1   5   0    9.85    0.33
  -2  -5   0    2.24    0.18
   2   5   0    1.55    0.14
   2   5   0    1.57    0.13
   3   5   0    1.61    0.16
   3   5   0    1.92    0.15
   3   5   0    1.63    0.17
   4   5   0    0.29    0.15
   4   5   0    0.60    0.16
   4   5   0    0.43    0.12
   4   5   0    0.54    0.12
  -5  -5   0    1.81    0.24
   5   5   0    2.11    0.26
   5   5   0    1.94    0.21
   5   5   0    1.52    0.19
  -6  -5   0    1.49    0.21
   6   5   0    1.49    0.24
  -7  -5   0    2.07    0.29
   7   5   0    1.58    0.29
  -8  -5   0    0.73    0.23
   8   5   0    0.33    0.29
   7  -6   0    5.88    0.45
   6  -6   0    7.37    0.43
  -6   6   0    7.35    0.38
   5  -6   0    5.67    0.35
  -5   6   0    5.09    0.32
   4  -6   0    0.09    0.16
   4  -6   0    0.21    0.17
  -4   6   0    0.30    0.16
   3  -6   0   16.37    0.56
   3  -6   0   16.70    0.54
  -3   6   0   16.64    0.52
   2  -6   0  122.69    3.07
   2  -6   0  120.24    3.01
  -2   6   0  120.58    2.92
   1  -6   0   54.53    1.41
   1  -6   0   52.62    1.39
  -1   6   0   51.95    1.34
   0  -6   0    8.06    0.32
   0  -6   0    7.82    0.33
   0   6   0    7.84    0.31
  -1  -6   0   15.31    0.50
  -1  -6   0   16.15    0.53
   1   6   0   15.84    0.49
  -2  -6   0   92.88    2.38
  -2  -6   0   92.34    2.31
   2   6   0   92.86    2.25
   2   6   0   90.59    2.24
  -3  -6   0   46.96    1.20
  -3  -6   0   43.89    1.24
   3   6   0   45.80    1.16
   3   6   0   44.66    1.18
   4   6   0   10.79    0.39
   4   6   0   10.81    0.43
   5   6   0    1.50    0.19
   5   6   0    1.35    0.24
   6   6   0    5.23    0.40
  -7  -6   0   17.86    0.63
   7   6   0   17.17    0.74
  -6   7   0   -0.16    0.22
  -5   7   0    1.27    0.24
   4  -7   0    1.17    0.23
  -4   7   0    1.01    0.22
   3  -7   0    0.47    0.19
  -3   7   0    0.23    0.17
   2  -7   0    1.82    0.25
  -2   7   0    1.76    0.24
   1  -7   0    0.25    0.17
  -1   7   0    0.09    0.13
   0  -7   0    0.69    0.17
   0   7   0    1.26    0.19
  -1  -7   0    0.02    0.15
   1   7   0   -0.02    0.14
  -2  -7   0    0.28    0.14
   2   7   0    0.45    0.16
  -3  -7   0    3.92    0.27
   3   7   0    3.27    0.26
  -4  -7   0    2.28    0.25
   4   7   0    2.37    0.30
  -5  -7   0    0.26    0.18
   5   7   0    0.35    0.20
  -5   8   0    0.84    0.24
   4  -8   0    7.95    0.48
  -4   8   0    9.79    0.47
   3  -8   0   19.67    0.74
  -3   8   0   21.88    0.70
   2  -8   0   21.51    0.73
   1  -8   0    2.91    0.30
  -1   8   0    2.60    0.29
   0  -8   0    1.94    0.28
   0   8   0    2.49    0.27
  -1  -8   0   48.63    1.34
   1   8   0   48.94    1.31
  -2  -8   0   45.60    1.28
   2   8   0   47.12    1.26
  -3  -8   0   17.70    0.61
   3   8   0   16.52    0.59
  -4  -8   0   -0.04    0.19
   4   8   0    0.08    0.20
  -5  -8   0   15.36    0.59
   5   8   0   15.67    0.63
   4  -9   0   -0.02    0.26
  -4   9   0    0.12    0.26
   3  -9   0   -0.35    0.23
  -3   9   0    0.12    0.23
   2  -9   0    0.05    0.23
  -2   9   0   -0.30    0.22
   1  -9   0   -0.02    0.23
  -1   9   0    0.18    0.22
   0  -9   0    0.32    0.24
   0   9   0    0.46    0.20
  -1  -9   0    1.64    0.26
   1   9   0    1.93    0.28
  -2  -9   0    1.23    0.22
   2   9   0    1.31    0.23
  -3  -9   0   -0.07    0.20
   3   9   0    0.07    0.20
  -4  -9   0    0.60    0.24
   4   9   0    0.39    0.24
   5   9   0    4.16    0.42
   2 -10   0    3.47    0.44
   1 -10   0    0.07    0.26
  -1  10   0    0.03    0.23
   0 -10   0   10.22    0.55
   0  10   0   10.80    0.54
  -1 -10   0   14.83    0.64
   1  10   0   14.10    0.59
  -2 -10   0   12.28    0.59
   2  10   0   12.34    0.58
  -3 -10   0   -0.09    0.24
   3  10   0    0.15    0.26
   2  10  -1    0.84    0.29
  -2 -10   1    0.79    0.28
   1  10  -1    1.88    0.30
  -1 -10   1    1.68    0.31
   0  10  -1    2.20    0.32
   0 -10   1    2.18    0.33
   1 -10   1    1.91    0.34
   4   9  -1    1.46    0.30
  -4  -9   1    0.98    0.24
   3   9  -1    3.69    0.38
  -3  -9   1    3.46    0.36
   2   9  -1   17.70    0.66
  -2  -9   1   16.42    0.66
   1   9  -1   15.48    0.59
  -1  -9   1   15.61    0.62
   0   9  -1    0.09    0.23
   0  -9   1    0.26    0.23
  -1   9  -1    0.90    0.24
   1  -9   1    0.90    0.25
  -2   9  -1    8.97    0.48
   2  -9   1    9.26    0.52
  -3   9  -1    4.10    0.39
   3  -9   1    4.27    0.44
   5   8  -1    8.06    0.48
   4   8  -1   20.95    0.74
  -4  -8   1   21.83    0.72
   3   8  -1   17.88    0.63
  -3  -8   1   17.74    0.62
   2   8  -1    1.28    0.21
  -2  -8   1    0.83    0.20
   1   8  -1    3.71    0.31
  -1  -8   1    2.67    0.31
   0   8  -1   30.99    0.90
   0  -8   1   30.20    0.92
  -1   8  -1   41.34    1.12
   1  -8   1   39.55    1.16
  -2   8  -1    2.75    0.28
   2  -8   1    3.34    0.34
  -3   8  -1    0.49    0.21
   3  -8   1    0.57    0.24
  -4   8  -1    4.61    0.36
   4  -8   1    4.90    0.43
  -5   8  -1    6.15    0.41
   5  -8   1    6.44    0.49
  -7  -7   1    2.52    0.34
   6   7  -1    3.77    0.33
   4   7  -1   -0.22    0.16
  -4  -7   1    0.00    0.16
   3   7  -1   41.41    1.14
  -3  -7   1   42.70    1.16
   2   7  -1   15.47    0.53
  -2  -7   1   15.79    0.54
   1   7  -1    4.22    0.28
  -1  -7   1    4.45    0.29
   0   7  -1   -0.15    0.12
   0  -7   1    0.10    0.16
  -1   7  -1   17.10    0.56
   1  -7   1   16.65    0.58
  -2   7  -1   29.94    0.84
   2  -7   1   28.04    0.87
  -3   7  -1    2.76    0.27
   3  -7   1    3.43    0.32
  -4   7  -1    0.10    0.18
   4  -7   1   -0.04    0.19
  -5   7  -1    0.67    0.23
   5  -7   1    0.32    0.25
  -7  -6   1    0.89    0.24
   6   6  -1    2.24    0.28
   5   6  -1   28.82    0.82
  -5  -6   1   27.40    0.86
   4   6  -1    4.16    0.25
   4   6  -1    3.75    0.29
  -4  -6   1    4.20    0.26
   3   6  -1    2.20    0.19
   3   6  -1    2.60    0.23
  -3  -6   1    2.31    0.21
   2   6  -1   -0.07    0.11
   2   6  -1    0.06    0.10
  -2  -6   1    0.08    0.12
   1   6  -1   11.69    0.37
   1   6  -1   11.72    0.40
  -1  -6   1   11.35    0.40
   0   6  -1   77.95    1.92
   0  -6   1   78.24    1.98
  -1   6  -1   13.05    0.44
   1  -6   1   12.56    0.44
  -2   6  -1    0.05    0.11
   2  -6   1    0.20    0.15
  -3   6  -1   13.30    0.46
   3  -6   1   12.89    0.49
  -4   6  -1   22.25    0.66
   4  -6   1   21.07    0.71
  -5   6  -1    2.43    0.28
   5  -6   1    2.48    0.34
  -6   6  -1   -0.05    0.19
   8   5  -1    0.40    0.29
  -8  -5   1    0.35    0.24
   7   5  -1    0.80    0.26
  -7  -5   1    0.87    0.23
   6   5  -1   30.14    0.89
   6   5  -1   30.82    0.96
  -6  -5   1   29.56    0.90
   5   5  -1   20.34    0.63
   5   5  -1   20.51    0.69
  -5  -5   1   20.22    0.66
   4   5  -1   17.58    0.59
   4   5  -1   17.58    0.58
   4   5  -1   17.64    0.54
  -4  -5   1   17.85    0.53
   3   5  -1   90.20    2.18
   3   5  -1   88.06    2.27
   3   5  -1   87.26    2.16
  -3  -5   1   88.41    2.20
   2   5  -1   50.64    1.26
   2   5  -1   49.78    1.26
  -2  -5   1   50.86    1.29
  -2  -5   1   48.49    1.31
   1   5  -1   39.98    1.02
   1   5  -1   39.83    1.03
  -1  -5   1   39.78    1.05
  -1  -5   1   40.64    1.08
   0   5  -1   29.60    0.80
   0   5  -1   30.45    0.81
   0  -5   1   30.27    0.83
   0  -5   1   31.81    0.83
  -1   5  -1   56.04    1.42
  -1   5  -1   55.12    1.38
   1  -5   1   55.35    1.43
   1  -5   1   54.91    1.43
  -2   5  -1   18.03    0.52
  -2   5  -1   16.74    0.52
   2  -5   1   16.71    0.53
   2  -5   1   17.09    0.51
  -3   5  -1   11.33    0.39
  -3   5  -1   11.34    0.39
   3  -5   1   11.36    0.39
   3  -5   1   11.28    0.42
  -4   5  -1    1.31    0.18
  -4   5  -1    1.25    0.17
   4  -5   1    1.21    0.19
   4  -5   1    1.21    0.17
  -5   5  -1    7.84    0.36
  -5   5  -1    7.21    0.32
   5  -5   1    7.17    0.37
   5  -5   1    7.32    0.42
  -6   5  -1    3.15    0.28
   6  -5   1    3.44    0.32
   7  -5   1   -0.04    0.22
   8   4  -1    8.71    0.54
  -8  -4   1    8.40    0.46
   7   4  -1    0.48    0.23
  -7  -4   1    0.48    0.20
   6   4  -1   18.81    0.66
   6   4  -1   17.80    0.60
  -6  -4   1   17.62    0.61
   5   4  -1   47.17    1.31
   5   4  -1   47.44    1.23
  -5  -4   1   45.50    1.24
   4   4  -1   29.00    0.84
   4   4  -1   28.57    0.77
   4   4  -1   28.29    0.80
  -4  -4   1   30.33    0.82
   3   4  -1    9.50    0.34
   3   4  -1    8.93    0.34
   3   4  -1    9.00    0.31
   2   4  -1   68.94    1.71
   2   4  -1   70.46    1.73
  -2  -4   1   71.76    1.75
   1   4  -1  143.72    3.39
   1   4  -1  133.43    3.32
  -1  -4   1  143.99    3.52
  -1  -4   1  143.68    3.43
   0   4  -1  125.12    3.07
   0   4  -1  126.40    3.01
   0  -4   1  125.35    3.10
   0  -4   1  132.67    3.18
  -1   4  -1    4.36    0.21
  -1   4  -1    4.29    0.18
   1  -4   1    4.33    0.17
   1  -4   1    4.31    0.20
  -2   4  -1   53.28    1.35
  -2   4  -1   53.91    1.32
   2  -4   1   53.88    1.38
   2  -4   1   53.44    1.38
  -3   4  -1   78.94    1.99
  -3   4  -1   81.13    1.94
   3  -4   1   82.88    2.06
   3  -4   1   78.90    2.03
  -4   4  -1   50.00    1.25
  -4   4  -1   48.03    1.28
   4  -4   1   50.69    1.34
   4  -4   1   51.13    1.34
  -5   4  -1    1.53    0.19
  -5   4  -1    1.27    0.18
   5  -4   1    1.43    0.21
   5  -4   1    1.59    0.23
  -6   4  -1    2.84    0.23
  -6   4  -1    2.98    0.27
   6  -4   1    2.80    0.29
  -7   4  -1    1.30    0.22
   7  -4   1    1.24    0.25
  -8   4  -1    1.91    0.29
   8  -4   1    2.83    0.37
   8   3  -1    0.10    0.26
  -8  -3   1    0.55    0.23
   7   3  -1    1.17    0.24
  -7  -3   1    1.40    0.22
   6   3  -1    5.02    0.34
  -6  -3   1    5.28    0.30
   5   3  -1   17.13    0.54
   5   3  -1   18.23    0.58
  -5  -3   1   17.13    0.56
   4   3  -1   42.40    1.06
   4   3  -1   42.28    1.15
   4   3  -1   42.00    1.09
  -4  -3   1   41.79    1.10
   3   3  -1  101.50    2.46
   3   3  -1  100.95    2.43
   3   3  -1  101.81    2.56
   3   3  -1  100.54    2.46
   2   3  -1   17.26    0.48
   2   3  -1   17.79    0.49
   2   3  -1   17.91    0.50
   1   3  -1   16.99    0.46
   1   3  -1   17.19    0.46
  -1  -3   1   17.10    0.46
  -1  -3   1   16.75    0.46
   0   3  -1  170.35    4.15
   0   3  -1  167.69    4.04
   0  -3   1  179.61    4.29
   0  -3   1  176.40    4.18
  -1   3  -1   69.13    1.68
  -1   3  -1   72.09    1.73
   1  -3   1   69.08    1.74
   1  -3   1   70.89    1.76
  -2   3  -1   17.67    0.46
  -2   3  -1   16.53    0.47
   2  -3   1   17.03    0.48
   2  -3   1   17.20    0.49
  -3   3  -1    3.97    0.17
  -3   3  -1    3.56    0.18
   3  -3   1    3.37    0.20
   3  -3   1    3.77    0.19
  -4   3  -1   10.71    0.37
  -4   3  -1   10.78    0.34
   4  -3   1   11.04    0.38
   4  -3   1   11.29    0.41
  -5   3  -1   16.15    0.47
  -5   3  -1   15.79    0.50
   5  -3   1   15.45    0.55
   5  -3   1   15.26    0.52
  -6   3  -1    5.19    0.29
   6  -3   1    5.21    0.33
  -7   3  -1    0.02    0.16
   7  -3   1    0.00    0.18
  -8   3  -1    0.34    0.22
   8  -3   1    0.40    0.25
   9   2  -1    1.83    0.36
  -9  -2   1    2.41    0.33
   8   2  -1    0.31    0.23
  -8  -2   1    0.13    0.19
   7   2  -1    7.88    0.44
  -7  -2   1    6.88    0.36
   6   2  -1   19.94    0.68
  -6  -2   1   20.28    0.61
  -6  -2   1   19.94    0.63
   5   2  -1   52.53    1.41
   5   2  -1   51.61    1.34
  -5  -2   1   51.53    1.32
   4   2  -1    7.02    0.29
   4   2  -1    7.47    0.28
   4   2  -1    7.05    0.22
  -4  -2   1    7.73    0.29
   3   2  -1    0.53    0.07
   3   2  -1    0.55    0.09
   3   2  -1    0.74    0.10
  -3  -2   1    0.33    0.10
   2   2  -1  202.73    4.76
   2   2  -1  206.28    4.79
   2   2  -1  199.94    4.94
   2   2  -1  191.74    4.67
   1   2  -1  412.19    9.68
   1   2  -1  375.12    9.47
   1   2  -1  408.56   10.06
  -1  -2   1  425.05    9.73
   0   2  -1   52.21    1.24
   0   2  -1   52.26    1.28
   0  -2   1   49.28    1.28
   0  -2   1   54.58    1.30
  -1   2  -1    7.94    0.23
  -1   2  -1    8.05    0.24
   1  -2   1    7.99    0.23
   1  -2   1    7.76    0.24
  -2   2  -1   73.50    1.77
  -2   2  -1   74.98    1.82
   2  -2   1   74.81    1.85
   2  -2   1   76.37    1.88
  -3   2  -1  136.61    3.28
  -3   2  -1  133.91    3.20
   3  -2   1  136.76    3.34
   3  -2   1  139.05    3.41
  -4   2  -1    1.78    0.13
  -4   2  -1    1.63    0.15
   4  -2   1    1.62    0.18
   4  -2   1    1.70    0.17
  -5   2  -1    0.70    0.11
  -5   2  -1    0.53    0.12
   5  -2   1    0.75    0.16
   5  -2   1    0.66    0.16
  -6   2  -1    6.84    0.32
   6  -2   1    6.96    0.36
  -7   2  -1    3.87    0.30
   7  -2   1    4.06    0.34
  -8   2  -1    5.03    0.37
   8  -2   1    4.44    0.40
   9   1  -1   -0.01    0.26
  -9  -1   1   -0.43    0.24
   8   1  -1    0.63    0.27
  -8  -1   1    0.84    0.24
   7   1  -1   11.11    0.51
  -7  -1   1   11.22    0.46
   6   1  -1    3.48    0.30
  -6  -1   1    2.97    0.25
  -6  -1   1    3.38    0.23
   5   1  -1   36.07    1.02
  -5  -1   1   36.75    0.94
  -5  -1   1   35.03    0.96
   4   1  -1   64.59    1.69
   4   1  -1   64.45    1.57
   4   1  -1   62.81    1.61
  -4  -1   1   66.89    1.58
   3   1  -1   80.74    1.94
   3   1  -1   80.77    1.92
   3   1  -1   78.49    2.02
  -3  -1   1   78.29    1.91
   2   1  -1   35.36    0.87
   2   1  -1   34.67    0.90
   2   1  -1   36.03    0.85
  -2  -1   1   33.41    0.87
   1   1  -1  149.82    3.94
   1   1  -1  161.27    3.71
   1   1  -1  162.37    3.78
  -1  -1   1  164.01    3.86
   0   1  -1   97.49    2.45
   0   1  -1  104.98    2.39
   0  -1   1  105.17    2.47
  -1   1  -1  258.16    6.01
  -1   1  -1  235.53    6.17
   1  -1   1  267.91    6.40
   1  -1   1  268.07    6.27
  -2   1  -1  178.37    4.05
  -2   1  -1  173.54    4.16
   2  -1   1  172.53    4.21
  -3   1  -1    0.47    0.07
  -3   1  -1    0.78    0.10
   3  -1   1    0.51    0.08
   3  -1   1    0.57    0.09
  -4   1  -1  200.93    4.86
  -4   1  -1  206.45    4.73
   4  -1   1  204.87    5.06
   4  -1   1  201.01    4.93
  -5   1  -1   43.52    1.04
  -5   1  -1   40.85    1.09
   5  -1   1   42.81    1.10
   5  -1   1   40.15    1.15
  -6   1  -1    2.41    0.24
   6  -1   1    4.20    0.28
  -7   1  -1    0.02    0.17
   7  -1   1    0.61    0.20
  -8   1  -1    1.70    0.26
   8  -1   1    1.91    0.30
  -9   1  -1    2.69    0.37
   9  -1   1    2.50    0.37
   9   0  -1    0.69    0.31
  -9   0   1    0.30    0.23
   8   0  -1    0.15    0.24
  -8   0   1   -0.11    0.21
   7   0  -1    7.19    0.40
  -7   0   1    7.36    0.35
   6   0  -1   12.96    0.50
  -6   0   1   13.73    0.44
  -6   0   1   13.65    0.47
   5   0  -1   13.48    0.48
  -5   0   1   13.63    0.44
  -5   0   1   14.25    0.43
   4   0  -1    0.71    0.07
   4   0  -1    0.77    0.13
  -4   0   1    0.73    0.10
  -4   0   1    0.53    0.10
   3   0  -1  100.26    2.42
   3   0  -1  101.47    2.54
   3   0  -1   99.85    2.44
  -3   0   1  102.15    2.39
   2   0  -1  342.42    8.65
   2   0  -1  341.66    8.31
   2   0  -1  346.16    8.34
  -2   0   1  362.35    8.12
   1   0  -1  140.80    3.32
   1   0  -1  136.23    3.46
  -1   0   1  143.10    3.25
   0   0  -1   17.44    0.47
   0   0  -1   18.49    0.46
   0   0   1   19.00    0.46
   0   0   1   18.92    0.44
  -1   0  -1  104.13    2.42
  -1   0  -1  103.87    2.48
   1   0   1  104.10    2.52
   1   0   1  104.72    2.57
  -2   0  -1  877.48   22.77
  -2   0  -1  973.21   22.19
   2   0   1  989.38   23.09
   2   0   1 1000.00   23.76
  -3   0  -1   20.62    0.50
  -3   0  -1   19.33    0.53
   3   0   1   19.24    0.56
   3   0   1   20.91    0.54
  -4   0  -1    2.07    0.14
  -4   0  -1    1.85    0.11
   4   0   1    1.73    0.16
   4   0   1    1.90    0.14
  -5   0  -1   14.21    0.40
  -5   0  -1   14.08    0.44
   5   0   1   14.38    0.42
   5   0   1   13.93    0.47
  -6   0  -1   15.44    0.50
   6   0   1   14.29    0.54
  -7   0  -1   10.01    0.41
   7   0   1   10.44    0.47
  -8   0  -1    0.76    0.20
   8   0   1    0.92    0.26
  -9   0  -1   -0.13    0.23
   9   0   1    0.09    0.25
   9  -1  -1    0.03    0.26
  -9   1   1    0.07    0.24
   8  -1  -1    3.44    0.39
  -8   1   1    4.00    0.34
   7  -1  -1    0.02    0.21
  -7   1   1    0.28    0.19
   6  -1  -1    5.56    0.31
  -6   1   1    4.90    0.25
  -6   1   1    5.66    0.29
   5  -1  -1   18.94    0.62
  -5   1   1   19.92    0.58
  -5   1   1   19.86    0.56
   4  -1  -1   19.61    0.59
   4  -1  -1   19.43    0.52
  -4   1   1   19.16    0.54
  -4   1   1   20.27    0.55
   3  -1  -1   14.86    0.40
   3  -1  -1   15.44    0.45
  -3   1   1   14.81    0.41
  -3   1   1   14.93    0.42
   2  -1  -1  188.60    4.49
   2  -1  -1  189.60    4.63
  -2   1   1  188.03    4.35
  -2   1   1  182.58    4.44
   1  -1  -1    3.24    0.10
   1  -1  -1    3.02    0.12
   1  -1  -1    3.16    0.09
  -1   1   1    3.11    0.11
   0  -1  -1   15.94    0.44
   0   1   1   17.05    0.40
   0   1   1   16.88    0.41
  -1  -1  -1   44.28    1.07
   1   1   1   45.35    1.04
   1   1   1   44.19    1.09
  -2  -1  -1    1.81    0.08
  -2  -1  -1    1.90    0.08
   2   1   1    2.01    0.09
   2   1   1    1.96    0.10
  -3  -1  -1    5.00    0.18
  -3  -1  -1    5.20    0.17
   3   1   1    4.78    0.20
   3   1   1    5.17    0.17
  -4  -1  -1   75.13    1.74
  -4  -1  -1   72.40    1.81
   4   1   1   74.01    1.80
   4   1   1   72.15    1.89
  -5  -1  -1    7.37    0.28
  -5  -1  -1    7.03    0.24
   5   1   1    6.29    0.30
   5   1   1    7.40    0.25
  -6  -1  -1   -0.02    0.14
   6   1   1    0.25    0.16
  -7  -1  -1    3.91    0.28
   7   1   1    3.42    0.30
  -8  -1  -1    4.12    0.35
   8   1   1    4.58    0.36
  -9  -1  -1    1.11    0.26
   9   1   1    0.41    0.26
   8  -2  -1    0.13    0.23
  -8   2   1    0.46    0.22
   7  -2  -1    7.00    0.42
  -7   2   1    7.17    0.36
   6  -2  -1   10.58    0.45
  -6   2   1   10.88    0.40
  -6   2   1   11.81    0.40
   5  -2  -1   12.73    0.47
  -5   2   1   12.49    0.42
  -5   2   1   12.97    0.41
   4  -2  -1   48.17    1.30
   4  -2  -1   50.91    1.37
  -4   2   1   53.29    1.29
  -4   2   1   52.75    1.27
   3  -2  -1  138.49    3.23
   3  -2  -1  132.03    3.35
  -3   2   1  132.20    3.20
  -3   2   1  131.12    3.14
   2  -2  -1   73.24    1.89
   2  -2  -1   75.52    1.81
  -2   2   1   75.93    1.79
  -2   2   1   73.27    1.77
   1  -2  -1   24.06    0.63
   1  -2  -1   25.30    0.67
  -1   2   1   25.30    0.61
  -1   2   1   26.22    0.63
   0  -2  -1   21.63    0.61
   0   2   1   22.92    0.55
   0   2   1   22.96    0.57
   1   2   1  392.65    9.48
   1   2   1  379.18    9.15
   1   2   1  402.79    9.31
   2   2   1  154.85    3.60
   2   2   1  155.92    3.84
   2   2   1  151.96    3.68
   2   2   1  156.67    3.72
  -3  -2  -1   12.35    0.35
  -3  -2  -1   11.95    0.34
   3   2   1   11.94    0.34
   3   2   1   11.84    0.37
  -4  -2  -1    1.08    0.12
  -4  -2  -1    1.01    0.12
   4   2   1    1.21    0.11
   4   2   1    1.01    0.13
  -5  -2  -1   18.95    0.53
  -5  -2  -1   19.60    0.56
   5   2   1   19.28    0.53
   5   2   1   18.53    0.61
  -6  -2  -1   28.60    0.81
   6   2   1   28.74    0.88
  -7  -2  -1   12.47    0.47
   7   2   1   12.21    0.51
  -8  -2  -1    1.12    0.24
   8   2   1    1.09    0.25
  -9  -2  -1    0.49    0.25
   9   2   1    0.72    0.29
   8  -3  -1    0.28    0.24
  -8   3   1    0.00    0.21
   7  -3  -1    6.82    0.43
  -7   3   1    6.77    0.36
   6  -3  -1    7.04    0.39
  -6   3   1    7.52    0.33
  -6   3   1    6.98    0.33
   5  -3  -1   33.50    0.98
  -5   3   1   33.50    0.89
  -5   3   1   33.24    0.90
   4  -3  -1   20.27    0.60
   4  -3  -1   20.50    0.64
  -4   3   1   21.80    0.59
  -4   3   1   21.53    0.59
   3  -3  -1    4.09    0.19
   3  -3  -1    3.96    0.21
  -3   3   1    4.11    0.18
  -3   3   1    4.29    0.19
   2  -3  -1   21.99    0.58
   2  -3  -1   21.85    0.62
  -2   3   1   22.16    0.57
  -2   3   1   22.59    0.58
   1  -3  -1  168.73    4.08
   1  -3  -1  170.62    4.22
  -1   3   1  171.82    4.02
  -1   3   1  167.43    3.96
   0  -3  -1   93.51    2.44
   0   3   1   98.58    2.35
   0   3   1   95.70    2.27
   0   3   1   98.22    2.29
  -1  -3  -1   95.13    2.46
   1   3   1  101.29    2.34
   1   3   1   99.97    2.39
   1   3   1   96.92    2.31
   2   3   1   15.38    0.41
   2   3   1   15.42    0.45
   2   3   1   15.22    0.42
   2   3   1   15.38    0.41
   3   3   1  171.29    4.04
   3   3   1  169.20    4.08
   3   3   1  172.25    4.22
   3   3   1  163.94    3.96
  -4  -3  -1   74.25    1.78
  -4  -3  -1   67.03    1.74
   4   3   1   73.98    1.78
   4   3   1   72.19    1.87
  -5  -3  -1    1.78    0.17
  -5  -3  -1    1.77    0.19
   5   3   1    1.87    0.22
   5   3   1    2.06    0.15
  -6  -3  -1    1.74    0.22
   6   3   1    1.77    0.23
  -7  -3  -1   12.36    0.49
   7   3   1   12.73    0.54
  -8  -3  -1    6.70    0.41
   8   3   1    7.17    0.46
  -9  -3  -1   -0.05    0.26
   9   3   1   -0.20    0.28
   8  -4  -1    0.55    0.28
   7  -4  -1    4.52    0.40
  -7   4   1    4.58    0.33
   6  -4  -1    2.67    0.31
  -6   4   1    2.89    0.27
  -6   4   1    3.32    0.26
   5  -4  -1    0.05    0.14
  -5   4   1    0.12    0.13
  -5   4   1   -0.03    0.13
   4  -4  -1   27.50    0.76
   4  -4  -1   26.33    0.79
  -4   4   1   26.16    0.73
  -4   4   1   26.69    0.73
   3  -4  -1   73.42    1.82
   3  -4  -1   72.49    1.89
  -3   4   1   72.89    1.77
  -3   4   1   72.49    1.78
   2  -4  -1   28.97    0.78
   2  -4  -1   29.65    0.81
  -2   4   1   29.32    0.76
  -2   4   1   29.16    0.74
   1  -4  -1   36.04    0.97
   1  -4  -1   35.62    0.93
  -1   4   1   36.31    0.91
  -1   4   1   36.32    0.90
   0  -4  -1  113.00    2.90
   0   4   1  115.70    2.73
   0   4   1  115.58    2.71
  -1  -4  -1  150.89    3.84
   1   4   1  150.41    3.59
   1   4   1  152.61    3.72
   1   4   1  159.73    3.64
  -2  -4  -1   86.78    2.19
   2   4   1   86.15    2.12
   2   4   1   85.91    2.07
   2   4   1   85.36    2.05
   3   4   1    0.84    0.11
   3   4   1    0.95    0.11
   3   4   1    1.03    0.15
   3   4   1    1.00    0.13
   4   4   1    1.35    0.15
   4   4   1    1.54    0.19
   4   4   1    1.31    0.17
  -5  -4  -1   45.67    1.17
  -5  -4  -1   43.33    1.15
   5   4   1   45.22    1.15
   5   4   1   43.43    1.24
  -6  -4  -1   19.23    0.60
   6   4   1   18.21    0.65
  -7  -4  -1    1.40    0.22
   7   4   1    1.87    0.28
  -8  -4  -1    0.56    0.23
   8   4   1    0.41    0.27
   7  -5  -1    2.00    0.32
   6  -5  -1    5.09    0.35
  -6   5   1    5.67    0.32
   5  -5  -1    6.28    0.36
  -5   5   1    6.36    0.32
   4  -5  -1    0.00    0.13
   4  -5  -1    0.04    0.14
  -4   5   1    0.17    0.12
   3  -5  -1   21.55    0.66
   3  -5  -1   21.70    0.64
  -3   5   1   21.48    0.63
  -3   5   1   22.44    0.61
   2  -5  -1   26.95    0.75
   2  -5  -1   25.72    0.72
  -2   5   1   25.99    0.71
  -2   5   1   25.26    0.68
   1  -5  -1   14.29    0.44
   1  -5  -1   15.56    0.47
  -1   5   1   14.66    0.43
  -1   5   1   13.54    0.41
   0  -5  -1   12.83    0.43
   0  -5  -1   12.28    0.39
   0   5   1   12.17    0.38
   0   5   1   12.11    0.33
  -1  -5  -1    8.25    0.33
   1   5   1    7.77    0.29
   1   5   1    8.43    0.24
   1   5   1    8.34    0.29
  -2  -5  -1   91.39    2.35
   2   5   1   91.32    2.20
   2   5   1   92.84    2.21
   2   5   1   91.34    2.27
   3   5   1   26.87    0.71
   3   5   1   26.87    0.73
   3   5   1   26.98    0.74
   4   5   1   19.36    0.56
   4   5   1   19.20    0.57
   4   5   1   19.47    0.58
   4   5   1   19.22    0.62
  -5  -5  -1    0.63    0.16
  -5  -5  -1    0.29    0.14
   5   5   1    0.62    0.14
   5   5   1    0.54    0.17
  -6  -5  -1    6.66    0.34
   6   5   1    6.63    0.39
  -7  -5  -1    1.49    0.23
   7   5   1    1.56    0.28
  -8  -5  -1    0.34    0.24
   8   5   1   -0.02    0.27
   7  -6  -1    0.95    0.29
   6  -6  -1    0.28    0.24
  -6   6   1    0.46    0.20
   5  -6  -1   16.19    0.60
  -5   6   1   15.61    0.55
   4  -6  -1   23.30    0.75
   4  -6  -1   24.30    0.74
  -4   6   1   23.02    0.70
   3  -6  -1    7.37    0.35
   3  -6  -1    6.92    0.33
  -3   6   1    6.99    0.32
   2  -6  -1    1.36    0.19
   2  -6  -1    1.10    0.16
  -2   6   1    1.65    0.18
   1  -6  -1   15.19    0.50
   1  -6  -1   15.51    0.49
  -1   6   1   14.90    0.47
   0  -6  -1  105.47    2.65
   0  -6  -1  100.03    2.56
   0   6   1  103.06    2.48
  -1  -6  -1   46.11    1.26
  -1  -6  -1   45.34    1.20
   1   6   1   44.77    1.16
  -2  -6  -1   24.05    0.72
   2   6   1   22.45    0.66
   2   6   1   24.01    0.63
   2   6   1   23.55    0.68
  -3  -6  -1    3.29    0.26
   3   6   1    3.43    0.18
   3   6   1    3.54    0.23
   3   6   1    3.35    0.22
  -4  -6  -1   33.13    0.96
   4   6   1   32.82    0.90
   4   6   1   31.72    0.90
   4   6   1   32.23    0.87
   5   6   1   22.39    0.67
   5   6   1   22.57    0.70
   5   6   1   22.08    0.75
  -6  -6  -1    6.68    0.34
   6   6   1    5.60    0.41
  -7  -6  -1    1.10    0.23
   7   6   1    1.08    0.29
  -8  -6  -1    0.67    0.24
   8   6   1    1.68    0.37
  -6   7   1    1.61    0.25
   5  -7  -1    0.97    0.24
  -5   7   1    0.97    0.21
   4  -7  -1    1.73    0.24
   4  -7  -1    2.16    0.30
  -4   7   1    1.85    0.26
   3  -7  -1   13.40    0.52
   3  -7  -1   13.91    0.51
  -3   7   1   12.90    0.49
   2  -7  -1   10.15    0.40
   2  -7  -1    9.46    0.41
  -2   7   1    9.86    0.41
   1  -7  -1   20.50    0.65
   1  -7  -1   20.63    0.66
  -1   7   1   20.51    0.63
   0  -7  -1    3.38    0.26
   0  -7  -1    2.83    0.26
   0   7   1    3.40    0.23
  -1  -7  -1   22.52    0.70
  -1  -7  -1   23.61    0.74
   1   7   1   23.87    0.68
  -2  -7  -1   43.02    1.14
  -2  -7  -1   41.68    1.20
   2   7   1   41.11    1.11
  -3  -7  -1   21.09    0.69
   3   7   1   20.96    0.64
  -4  -7  -1    0.44    0.20
   4   7   1   -0.06    0.16
   4   7   1   -0.04    0.15
  -5  -7  -1   14.75    0.59
   5   7   1   15.98    0.55
   5   7   1   16.36    0.59
  -5   8   1    4.91    0.39
   4  -8  -1    6.17    0.43
  -4   8   1    6.04    0.39
   3  -8  -1    2.70    0.32
  -3   8   1    3.07    0.32
   2  -8  -1    5.91    0.37
  -2   8   1    6.41    0.37
   1  -8  -1   15.38    0.55
  -1   8   1   13.81    0.53
   0  -8  -1   33.36    0.99
   0   8   1   34.89    0.97
  -1  -8  -1   11.27    0.47
   1   8   1   11.44    0.46
  -2  -8  -1    0.87    0.20
   2   8   1    0.93    0.20
  -3  -8  -1   15.07    0.54
   3   8   1   14.09    0.53
  -4  -8  -1   24.26    0.77
   4   8   1   24.24    0.77
  -5  -8  -1   16.28    0.59
   4  -9  -1    0.03    0.26
  -4   9   1   -0.01    0.24
   3  -9  -1    4.37    0.41
  -3   9   1    5.21    0.40
   2  -9  -1   11.82    0.55
  -2   9   1   12.67    0.54
   1  -9  -1    2.87    0.34
  -1   9   1    3.14    0.31
   0  -9  -1    2.70    0.32
   0   9   1    2.83    0.29
  -1  -9  -1   14.71    0.59
   1   9   1   15.64    0.58
  -2  -9  -1   14.75    0.59
   2   9   1   15.66    0.58
  -3  -9  -1    0.05    0.21
   3   9   1    0.18    0.22
  -4  -9  -1    2.82    0.31
   4   9   1    2.52    0.33
  -5  -9  -1    4.25    0.38
   2 -10  -1    1.81    0.32
  -2  10   1    2.25    0.31
   1 -10  -1   10.25    0.55
  -1  10   1   10.73    0.54
   0 -10  -1    6.81    0.46
   0  10   1    6.06    0.44
  -1 -10  -1    0.41    0.24
   1  10   1    0.07    0.22
  -2 -10  -1    2.55    0.37
   2  10   1    2.98    0.37
  -3 -10  -1   11.40    0.55
   3  10   1   10.76    0.56
   4   9  -2   11.46    0.59
  -4  -9   2   11.78    0.55
   3   9  -2   30.30    0.97
  -3  -9   2   30.17    0.96
   2   9  -2    7.90    0.46
  -2  -9   2    7.19    0.47
   1   9  -2    1.64    0.27
  -1  -9   2    2.16    0.30
   0   9  -2   34.72    1.05
   0  -9   2   34.65    1.08
  -1   9  -2   22.36    0.76
   1  -9   2   23.00    0.82
  -2   9  -2    2.73    0.33
   2  -9   2    3.05    0.41
  -3   9  -2   -0.23    0.24
   3  -9   2    0.32    0.27
   4   8  -2    0.74    0.25
  -4  -8   2    0.94    0.24
   3   8  -2    0.11    0.21
  -3  -8   2    0.01    0.20
   2   8  -2    2.21    0.30
  -2  -8   2    1.92    0.26
   1   8  -2    0.99    0.20
  -1  -8   2    0.99    0.22
   0   8  -2    0.89    0.23
   0  -8   2    1.14    0.23
  -1   8  -2    0.49    0.19
   1  -8   2    0.53    0.22
  -2   8  -2    3.86    0.34
   2  -8   2    3.88    0.37
  -3   8  -2    4.96    0.34
   3  -8   2    4.16    0.40
  -4   8  -2    0.16    0.23
   4  -8   2   -0.06    0.24
   6   7  -2   -0.23    0.21
  -6  -7   2   -0.01    0.26
   5   7  -2   12.21    0.51
  -5  -7   2   13.07    0.56
   4   7  -2   33.23    0.99
   4   7  -2   32.71    0.99
  -4  -7   2   33.07    0.95
   3   7  -2   20.68    0.68
  -3  -7   2   20.63    0.66
   2   7  -2    0.30    0.16
  -2  -7   2    0.21    0.16
   1   7  -2   76.31    1.98
  -1  -7   2   81.35    2.04
   0   7  -2   20.76    0.65
   0  -7   2   21.17    0.68
  -1   7  -2    7.31    0.36
   1  -7   2    7.20    0.38
  -2   7  -2    1.49    0.21
   2  -7   2    1.10    0.21
  -3   7  -2    3.81    0.31
   3  -7   2    3.40    0.34
  -4   7  -2   12.03    0.50
   4  -7   2   12.63    0.56
  -5   7  -2    2.17    0.27
   5  -7   2    1.69    0.31
   7   6  -2    0.65    0.24
   6   6  -2    0.43    0.21
  -6  -6   2    0.37    0.24
   5   6  -2    2.61    0.27
  -5  -6   2    2.60    0.32
   4   6  -2    0.99    0.18
   4   6  -2    0.72    0.19
  -4  -6   2    1.15    0.17
   3   6  -2   16.66    0.53
   3   6  -2   16.48    0.56
  -3  -6   2   16.34    0.53
   2   6  -2    4.43    0.26
   2   6  -2    4.37    0.25
  -2  -6   2    4.54    0.26
   1   6  -2   -0.06    0.11
   1   6  -2    0.05    0.12
  -1  -6   2    0.04    0.13
   0   6  -2    0.04    0.13
   0   6  -2   -0.21    0.12
   0  -6   2    0.03    0.14
  -1   6  -2    0.44    0.13
  -1   6  -2    0.32    0.14
   1  -6   2    0.12    0.14
  -2   6  -2    7.93    0.35
   2  -6   2    8.17    0.38
  -3   6  -2    0.23    0.15
   3  -6   2    0.11    0.16
  -4   6  -2    0.20    0.17
   4  -6   2    0.26    0.20
  -5   6  -2    0.04    0.18
   5  -6   2    0.36    0.25
   7   5  -2    0.43    0.19
   6   5  -2    3.14    0.30
  -6  -5   2    3.60    0.36
   5   5  -2   35.57    1.00
  -5  -5   2   36.05    1.03
   4   5  -2  133.32    3.27
  -4  -5   2  133.67    3.27
   3   5  -2   43.02    1.14
   3   5  -2   42.12    1.12
  -3  -5   2   43.03    1.12
   2   5  -2   65.36    1.60
   2   5  -2   62.00    1.58
  -2  -5   2   62.36    1.60
   1   5  -2  207.89    4.94
   1   5  -2  216.91    5.04
  -1  -5   2  204.88    5.09
   0   5  -2   99.57    2.39
   0   5  -2   99.44    2.45
   0  -5   2   98.33    2.47
  -1   5  -2   54.97    1.42
  -1   5  -2   55.06    1.36
   1  -5   2   53.79    1.42
  -2   5  -2   12.94    0.41
  -2   5  -2   12.86    0.45
   2  -5   2   12.19    0.45
  -3   5  -2   38.54    0.99
  -3   5  -2   37.49    1.03
   3  -5   2   37.42    1.06
  -4   5  -2   38.62    1.06
  -4   5  -2   38.69    1.01
   4  -5   2   38.86    1.07
   4  -5   2   36.90    1.10
  -5   5  -2   13.10    0.50
  -5   5  -2   13.50    0.47
   5  -5   2   15.22    0.58
   8   4  -2    0.88    0.31
  -8  -4   2    0.34    0.23
   7   4  -2    0.20    0.22
   6   4  -2   17.85    0.66
   6   4  -2   17.93    0.61
  -6  -4   2   17.16    0.62
   5   4  -2    9.50    0.38
   5   4  -2    9.96    0.42
  -5  -4   2   10.03    0.43
   4   4  -2    1.64    0.20
   4   4  -2    2.34    0.21
  -4  -4   2    2.20    0.23
  -4  -4   2    2.11    0.16
   3   4  -2   11.06    0.40
   3   4  -2   10.71    0.37
   3   4  -2   10.55    0.37
  -3  -4   2   11.31    0.35
   2   4  -2   12.97    0.39
   2   4  -2   12.95    0.41
   2   4  -2   12.87    0.42
  -2  -4   2   13.49    0.40
   1   4  -2    8.22    0.30
   1   4  -2    8.40    0.30
  -1  -4   2    8.85    0.30
  -1  -4   2    8.77    0.28
   0   4  -2    3.67    0.18
   0   4  -2    3.46    0.19
   0  -4   2    3.19    0.18
   0  -4   2    3.65    0.14
  -1   4  -2    0.98    0.14
  -1   4  -2    0.71    0.10
   1  -4   2    0.76    0.09
   1  -4   2    0.97    0.13
  -2   4  -2    6.39    0.27
  -2   4  -2    6.77    0.26
   2  -4   2    7.02    0.24
   2  -4   2    7.04    0.29
  -3   4  -2    1.24    0.17
  -3   4  -2    1.17    0.15
   3  -4   2    1.79    0.20
   3  -4   2    1.37    0.15
  -4   4  -2    0.11    0.11
  -4   4  -2   -0.10    0.12
   4  -4   2    0.66    0.17
   4  -4   2    0.07    0.11
  -5   4  -2   -0.04    0.15
  -5   4  -2    0.16    0.12
   5  -4   2    0.19    0.19
   5  -4   2    0.13    0.15
  -6   4  -2    1.38    0.21
   6  -4   2    1.24    0.21
  -7   4  -2    0.39    0.20
   7  -4   2    0.57    0.23
  -8   4  -2   -0.28    0.22
   8  -4   2    0.17    0.26
   8   3  -2    0.03    0.27
  -8  -3   2    0.30    0.22
   7   3  -2    2.74    0.34
  -7  -3   2    2.18    0.30
   6   3  -2   19.32    0.66
   6   3  -2   18.28    0.60
  -6  -3   2   17.02    0.61
   5   3  -2   50.84    1.42
   5   3  -2   52.87    1.36
  -5  -3   2   51.79    1.36
   4   3  -2   53.05    1.37
   4   3  -2   52.84    1.42
  -4  -3   2   53.61    1.32
  -4  -3   2   53.73    1.37
   3   3  -2   24.07    0.67
   3   3  -2   25.01    0.69
  -3  -3   2   24.33    0.64
   2   3  -2  149.67    3.54
   2   3  -2  149.93    3.72
   2   3  -2  152.43    3.61
  -2  -3   2  147.74    3.62
   1   3  -2  210.61    5.06
   1   3  -2  220.66    5.18
  -1  -3   2  220.88    5.34
  -1  -3   2  215.46    5.22
   0   3  -2   49.84    1.36
   0   3  -2   55.11    1.32
   0  -3   2   56.76    1.36
   0  -3   2   55.04    1.36
  -1   3  -2   19.32    0.55
  -1   3  -2   18.89    0.51
   1  -3   2   19.77    0.51
   1  -3   2   18.94    0.54
  -2   3  -2   78.27    1.87
  -2   3  -2   79.17    1.93
   2  -3   2   77.81    1.97
   2  -3   2   78.98    1.97
  -3   3  -2   82.47    1.96
  -3   3  -2   81.23    2.02
   3  -3   2   82.95    2.07
   3  -3   2   80.99    2.07
  -4   3  -2   40.74    1.01
  -4   3  -2   40.42    1.07
   4  -3   2   39.91    1.11
   4  -3   2   40.80    1.09
  -5   3  -2   12.80    0.44
  -5   3  -2   12.42    0.39
   5  -3   2   12.10    0.45
   5  -3   2   12.42    0.49
  -6   3  -2    2.43    0.26
   6  -3   2    2.93    0.27
  -7   3  -2    6.30    0.37
   7  -3   2    5.92    0.36
  -8   3  -2    0.93    0.25
   8  -3   2    0.58    0.26
   8   2  -2    0.13    0.26
  -8  -2   2    0.11    0.18
   7   2  -2    2.62    0.34
  -7  -2   2    2.33    0.29
   6   2  -2    0.47    0.16
   6   2  -2    0.23    0.19
  -6  -2   2    0.35    0.17
   5   2  -2    7.23    0.34
   5   2  -2    7.05    0.32
  -5  -2   2    6.65    0.32
   4   2  -2   22.29    0.64
   4   2  -2   21.42    0.61
  -4  -2   2   19.65    0.62
  -4  -2   2   22.01    0.55
   3   2  -2   21.35    0.62
   3   2  -2   22.21    0.60
  -3  -2   2   21.87    0.62
  -3  -2   2   22.42    0.56
   2   2  -2   28.64    0.78
   2   2  -2   31.08    0.80
   2   2  -2   30.70    0.79
  -2  -2   2   30.72    0.76
   1   2  -2    0.73    0.09
   1   2  -2    0.71    0.08
   1   2  -2    0.60    0.06
  -1  -2   2    0.61    0.07
   0   2  -2   77.06    2.03
   0   2  -2   84.50    1.96
   0  -2   2   81.40    2.02
   0  -2   2   88.30    2.04
  -1   2  -2   25.91    0.64
  -1   2  -2   24.87    0.67
   1  -2   2   24.50    0.67
   1  -2   2   26.09    0.65
  -2   2  -2    5.41    0.18
  -2   2  -2    5.39    0.20
   2  -2   2    5.57    0.18
   2  -2   2    5.44    0.21
  -3   2  -2    1.26    0.13
  -3   2  -2    1.23    0.10
   3  -2   2    1.18    0.12
  -4   2  -2    0.01    0.09
  -4   2  -2   -0.04    0.07
   4  -2   2    0.08    0.09
   4  -2   2    0.04    0.12
  -5   2  -2    3.54    0.17
  -5   2  -2    2.99    0.22
   5  -2   2    3.07    0.22
   5  -2   2    3.30    0.27
  -6   2  -2    1.64    0.21
   6  -2   2    2.16    0.25
  -7   2  -2    0.08    0.16
   7  -2   2    0.22    0.18
  -8   2  -2    5.93    0.39
   8  -2   2    6.20    0.43
  -9  -1   2    0.06    0.26
   8   1  -2    0.47    0.27
  -8  -1   2   -0.02    0.21
   7   1  -2    5.70    0.37
  -7  -1   2    5.61    0.33
   6   1  -2   19.92    0.66
  -6  -1   2   19.49    0.60
  -6  -1   2   18.81    0.61
   5   1  -2   64.26    1.65
   5   1  -2   64.97    1.73
  -5  -1   2   65.22    1.62
   4   1  -2    6.27    0.25
   4   1  -2    6.62    0.28
  -4  -1   2    6.46    0.27
   3   1  -2  215.03    5.15
   3   1  -2  215.19    5.35
  -3  -1   2  221.96    5.16
  -3  -1   2  210.38    5.05
   2   1  -2  157.91    3.79
   2   1  -2  163.19    3.93
  -2  -1   2  152.69    3.73
  -2  -1   2  161.05    3.80
   1   1  -2  221.45    5.50
   1   1  -2  221.81    5.29
  -1  -1   2  224.98    5.37
   0   1  -2   65.63    1.64
   0   1  -2   69.59    1.58
   0  -1   2   65.04    1.63
  -1   1  -2  109.51    2.49
  -1   1  -2  101.87    2.56
   1  -1   2  107.04    2.60
   1  -1   2  108.47    2.63
  -2   1  -2  220.92    5.37
  -2   1  -2  230.34    5.26
   2  -1   2  227.54    5.57
   2  -1   2  225.74    5.45
  -3   1  -2  222.05    5.07
  -3   1  -2  217.31    5.22
   3  -1   2  209.02    5.30
   3  -1   2  226.63    5.41
  -4   1  -2  135.68    3.36
  -4   1  -2  144.13    3.25
   4  -1   2  135.01    3.42
   4  -1   2  141.10    3.49
  -5   1  -2    7.98    0.25
  -5   1  -2    7.40    0.30
   5  -1   2    7.08    0.31
   5  -1   2    7.03    0.30
  -6   1  -2   92.25    2.33
   6  -1   2   94.65    2.44
  -7   1  -2   24.99    0.77
   7  -1   2   25.62    0.82
  -8   1  -2    0.82    0.24
   8  -1   2    0.65    0.23
  -9   1  -2    0.65    0.26
   9  -1   2    0.29    0.27
   9   0  -2    0.36    0.31
  -9   0   2    0.94    0.28
   8   0  -2    0.19    0.26
  -8   0   2   -0.01    0.18
   7   0  -2    5.60    0.37
  -7   0   2    6.06    0.35
  -7   0   2    6.00    0.32
   6   0  -2    5.17    0.34
  -6   0   2    5.09    0.29
  -6   0   2    5.09    0.29
   5   0  -2   12.11    0.46
  -5   0   2   12.31    0.41
   4   0  -2    3.55    0.19
   4   0  -2    4.08    0.23
  -4   0   2    3.60    0.20
   3   0  -2   11.00    0.36
   3   0  -2   11.27    0.34
  -3   0   2   11.05    0.34
   2   0  -2    4.51    0.17
   2   0  -2    4.47    0.17
  -2   0   2    4.43    0.18
   1   0  -2    6.56    0.20
   1   0  -2    6.82    0.20
  -1   0   2    6.57    0.18
  -1   0   2    6.84    0.21
   0   0  -2   71.28    1.75
   0   0  -2   69.32    1.71
   0   0   2   69.18    1.71
   0   0   2   69.65    1.65
  -1   0  -2    7.34    0.21
  -1   0  -2    7.86    0.19
   1   0   2    7.33    0.21
   1   0   2    6.99    0.23
  -2   0  -2   98.63    2.23
  -2   0  -2   96.99    2.32
   2   0   2   96.42    2.40
   2   0   2   93.81    2.37
  -3   0  -2    0.13    0.04
  -3   0  -2    0.20    0.06
   3   0   2    0.09    0.07
   3   0   2    0.09    0.07
  -4   0  -2   84.77    1.91
  -4   0  -2   79.35    1.99
   4   0   2   79.60    2.08
   4   0   2   81.03    2.02
  -5   0  -2    4.30    0.23
  -5   0  -2    4.57    0.18
   5   0   2    4.49    0.25
   5   0   2    4.16    0.22
  -6   0  -2    0.83    0.16
   6   0   2    0.95    0.17
  -7   0  -2    0.05    0.14
   7   0   2    0.10    0.17
  -8   0  -2    0.02    0.19
   8   0   2    0.07    0.23
  -9   0  -2    0.43    0.25
   9   0   2    1.11    0.30
   8  -1  -2    4.84    0.43
  -8   1   2    4.52    0.33
   7  -1  -2    7.45    0.44
  -7   1   2    7.41    0.38
  -7   1   2    8.51    0.36
   6  -1  -2   47.69    1.36
  -6   1   2   49.60    1.25
  -6   1   2   47.30    1.27
   5  -1  -2    7.25    0.34
  -5   1   2    6.96    0.29
  -5   1   2    6.85    0.29
   4  -1  -2   11.99    0.42
  -4   1   2   12.12    0.37
  -4   1   2   11.86    0.38
   3  -1  -2  107.88    2.56
   3  -1  -2  106.72    2.70
   3  -1  -2  105.15    2.57
  -3   1   2  107.26    2.53
   2  -1  -2  197.65    4.90
   2  -1  -2  195.35    4.69
   2  -1  -2  201.04    4.73
  -2   1   2  196.33    4.61
   1  -1  -2  353.66    8.19
  -1   1   2  355.99    8.22
  -1   1   2  317.58    8.03
   0  -1  -2   79.08    1.87
   0  -1  -2   78.12    1.97
   0   1   2   76.64    1.83
   0   1   2   78.08    1.89
  -1  -1  -2   19.57    0.47
   1   1   2   18.14    0.49
   1   1   2   18.14    0.48
   1   1   2   18.82    0.44
  -2  -1  -2  236.30    5.20
  -2  -1  -2  218.96    5.33
   2   1   2  222.97    5.55
   2   1   2  221.12    5.39
  -3  -1  -2  178.45    4.35
  -3  -1  -2  186.68    4.22
   3   1   2  182.74    4.40
   3   1   2  181.43    4.53
  -4  -1  -2    9.72    0.31
  -4  -1  -2    9.89    0.27
   4   1   2    9.44    0.31
   4   1   2    9.55    0.34
  -5  -1  -2   19.15    0.57
  -5  -1  -2   20.39    0.51
   5   1   2   20.05    0.56
   5   1   2   18.01    0.60
  -6  -1  -2   52.39    1.35
   6   1   2   50.94    1.42
  -7  -1  -2    8.23    0.36
   7   1   2    8.05    0.42
  -8  -1  -2    0.18    0.21
   8   1   2    0.25    0.21
  -9  -1  -2    0.27    0.25
   9   1   2    0.02    0.23
   8  -2  -2    0.39    0.27
  -8   2   2    0.60    0.23
   7  -2  -2   -0.06    0.19
  -7   2   2    0.34    0.18
  -7   2   2    0.07    0.16
   6  -2  -2    0.17    0.17
  -6   2   2    0.02    0.14
  -6   2   2   -0.11    0.13
   5  -2  -2    1.52    0.23
  -5   2   2    0.69    0.14
  -5   2   2    0.76    0.14
   4  -2  -2    0.26    0.11
   4  -2  -2    0.35    0.08
  -4   2   2    0.27    0.10
  -4   2   2    0.30    0.09
   3  -2  -2    4.85    0.22
   3  -2  -2    5.00    0.17
  -3   2   2    4.80    0.19
  -3   2   2    4.78    0.18
   2  -2  -2   37.66    1.00
   2  -2  -2   37.34    0.93
  -2   2   2   38.14    0.93
  -2   2   2   37.97    0.93
   1  -2  -2    0.35    0.04
   1  -2  -2    0.66    0.09
  -1   2   2    0.38    0.06
  -1   2   2    0.38    0.06
   0  -2  -2    1.84    0.13
   0   2   2    1.81    0.09
   0   2   2    1.68    0.09
  -1  -2  -2   30.44    0.80
  -1  -2  -2   30.90    0.74
   1   2   2   30.34    0.72
   1   2   2   29.54    0.76
  -2  -2  -2    1.86    0.09
   2   2   2    1.92    0.11
   2   2   2    2.21    0.11
   2   2   2    1.96    0.08
  -3  -2  -2    3.41    0.13
  -3  -2  -2    3.29    0.15
   3   2   2    3.31    0.17
   3   2   2    3.30    0.15
  -4  -2  -2    2.17    0.15
  -4  -2  -2    2.28    0.12
   4   2   2    1.95    0.16
   4   2   2    2.20    0.15
  -5  -2  -2    0.46    0.11
   5   2   2    0.59    0.14
   5   2   2    0.60    0.11
  -6  -2  -2    0.03    0.12
   6   2   2    0.10    0.15
  -7  -2  -2   -0.12    0.15
   7   2   2    0.05    0.17
  -8  -2  -2    1.05    0.21
   8   2   2    1.41    0.28
  -9  -2  -2    0.56    0.25
   9   2   2    0.32    0.29
   8  -3  -2    4.86    0.42
  -8   3   2    5.66    0.40
   7  -3  -2   12.88    0.58
  -7   3   2   14.45    0.52
  -7   3   2   14.57    0.51
   6  -3  -2    2.87    0.28
  -6   3   2    2.86    0.24
  -6   3   2    3.02    0.25
   5  -3  -2    9.18    0.40
  -5   3   2    9.22    0.36
  -5   3   2   10.23    0.36
   4  -3  -2   30.19    0.88
   4  -3  -2   30.13    0.80
  -4   3   2   30.20    0.81
  -4   3   2   30.43    0.80
   3  -3  -2  118.68    2.86
   3  -3  -2  116.06    2.99
  -3   3   2  118.73    2.83
   2  -3  -2   80.79    2.07
   2  -3  -2   80.06    1.97
  -2   3   2   82.22    1.94
  -2   3   2   79.73    1.93
   1  -3  -2   26.34    0.76
  -1   3   2   27.73    0.69
  -1   3   2   27.98    0.66
  -1   3   2   26.55    0.70
   0  -3  -2   27.94    0.78
   0   3   2   27.80    0.72
   0   3   2   28.32    0.70
  -1  -3  -2  339.20    8.18
  -1  -3  -2  330.17    7.88
   1   3   2  324.49    7.75
   1   3   2  333.35    8.00
  -2  -3  -2  215.09    5.20
   2   3   2  219.52    5.08
   2   3   2  222.10    5.44
   2   3   2  220.62    5.27
  -3  -3  -2   90.55    2.29
   3   3   2   96.43    2.33
   3   3   2   97.68    2.41
   3   3   2   94.83    2.24
  -4  -3  -2   20.25    0.56
  -4  -3  -2   19.71    0.54
   4   3   2   20.33    0.62
   4   3   2   20.38    0.56
  -5  -3  -2  109.36    2.69
   5   3   2  108.22    2.83
   5   3   2  112.16    2.70
  -6  -3  -2   33.53    0.93
   6   3   2   33.91    1.00
  -7  -3  -2    0.81    0.18
   7   3   2    0.94    0.22
  -8  -3  -2    0.53    0.21
   8   3   2    0.47    0.25
  -9  -3  -2    1.73    0.27
   9   3   2    1.59    0.31
   8  -4  -2    0.20    0.26
   7  -4  -2    1.64    0.30
  -7   4   2    1.81    0.24
   6  -4  -2    1.81    0.25
  -6   4   2    2.17    0.25
  -6   4   2    2.47    0.27
   5  -4  -2    3.68    0.30
  -5   4   2    4.15    0.24
  -5   4   2    3.94    0.23
   4  -4  -2   -0.09    0.14
   4  -4  -2   -0.05    0.10
  -4   4   2    0.49    0.11
  -4   4   2    0.00    0.10
   3  -4  -2    1.76    0.19
   3  -4  -2    2.14    0.16
  -3   4   2    2.02    0.16
  -3   4   2    1.96    0.13
   2  -4  -2    6.00    0.22
   2  -4  -2    5.93    0.26
  -2   4   2    5.85    0.19
  -2   4   2    6.29    0.24
   1  -4  -2   13.04    0.44
  -1   4   2   13.24    0.39
  -1   4   2   13.57    0.34
   0  -4  -2    7.05    0.29
   0   4   2    6.89    0.23
   0   4   2    7.06    0.24
  -1  -4  -2   88.12    2.28
   1   4   2   90.80    2.12
   1   4   2   87.83    2.20
   1   4   2   90.67    2.12
  -2  -4  -2    1.63    0.15
   2   4   2    1.72    0.14
   2   4   2    1.72    0.12
  -3  -4  -2   32.80    0.85
   3   4   2   33.55    0.84
   3   4   2   33.48    0.88
   3   4   2   33.92    0.93
  -4  -4  -2   20.15    0.55
   4   4   2   18.63    0.61
   4   4   2   18.82    0.54
   4   4   2   20.06    0.56
  -5  -4  -2    0.42    0.13
   5   4   2    0.40    0.11
   5   4   2    0.47    0.15
  -6  -4  -2    1.71    0.20
   6   4   2    1.34    0.22
  -7  -4  -2    4.01    0.31
   7   4   2    3.80    0.33
  -8  -4  -2    0.40    0.21
   8   4   2    0.70    0.27
  -9  -4  -2    0.78    0.27
   9   4   2    0.31    0.27
   7  -5  -2    2.86    0.38
  -7   5   2    2.57    0.33
   6  -5  -2    0.24    0.23
  -6   5   2    0.38    0.19
   5  -5  -2   16.17    0.60
  -5   5   2   15.55    0.53
   4  -5  -2   33.57    0.97
   4  -5  -2   32.11    0.90
  -4   5   2   31.79    0.89
   3  -5  -2   77.52    2.06
   3  -5  -2   79.85    1.98
  -3   5   2   78.95    1.93
   2  -5  -2   23.70    0.70
   2  -5  -2   22.43    0.64
  -2   5   2   22.40    0.64
   1  -5  -2   32.97    0.88
   1  -5  -2   33.11    0.94
  -1   5   2   33.15    0.86
   0  -5  -2  167.71    4.29
   0   5   2  171.47    4.13
   0   5   2  166.31    4.00
   0   5   2  174.96    4.02
  -1  -5  -2  156.72    3.97
   1   5   2  157.61    3.83
   1   5   2  156.49    3.70
   1   5   2  157.89    3.72
  -2  -5  -2   91.26    2.33
   2   5   2   89.39    2.24
   2   5   2   90.81    2.17
   2   5   2   90.56    2.16
  -3  -5  -2    0.24    0.11
   3   5   2    0.17    0.09
   3   5   2    0.23    0.10
  -4  -5  -2  105.64    2.49
   4   5   2  102.79    2.64
   4   5   2  100.47    2.53
   4   5   2   98.64    2.45
  -5  -5  -2   50.78    1.28
   5   5   2   48.57    1.28
   5   5   2   47.83    1.37
  -6  -5  -2   22.54    0.68
   6   5   2   22.52    0.77
  -7  -5  -2   -0.03    0.18
   7   5   2    0.09    0.19
  -8  -5  -2    1.02    0.25
   8   5   2    1.17    0.30
   7  -6  -2    0.05    0.27
  -7   6   2    0.00    0.22
   6  -6  -2   -0.02    0.23
  -6   6   2   -0.01    0.18
   5  -6  -2    0.67    0.23
  -5   6   2    0.83    0.20
   4  -6  -2    0.00    0.17
   4  -6  -2    0.18    0.16
  -4   6   2    0.04    0.16
   3  -6  -2    1.61    0.20
   3  -6  -2    1.73    0.24
  -3   6   2    1.49    0.19
   2  -6  -2    1.81    0.20
   2  -6  -2    1.52    0.20
  -2   6   2    1.75    0.18
   1  -6  -2    0.92    0.15
   1  -6  -2    0.59    0.16
  -1   6   2    0.62    0.13
   0  -6  -2    8.17    0.33
   0  -6  -2    8.81    0.37
   0   6   2    8.69    0.32
  -1  -6  -2    0.38    0.15
   1   6   2    0.34    0.10
   1   6   2    0.24    0.12
  -2  -6  -2    2.87    0.24
   2   6   2    2.98    0.20
   2   6   2    3.39    0.20
  -3  -6  -2    4.18    0.28
   3   6   2    3.97    0.25
   3   6   2    4.33    0.23
  -4  -6  -2    8.34    0.30
  -4  -6  -2    7.79    0.36
   4   6   2    7.40    0.32
   4   6   2    6.42    0.33
  -5  -6  -2    0.40    0.14
   5   6   2    0.34    0.15
   5   6   2    0.35    0.20
  -6  -6  -2    0.05    0.16
   6   6   2    0.24    0.20
  -7  -6  -2    0.09    0.18
   7   6   2    0.39    0.27
  -8  -6  -2   -0.04    0.23
   8   6   2    0.09    0.29
   6  -7  -2    0.32    0.26
  -6   7   2    0.20    0.23
   5  -7  -2    4.65    0.38
  -5   7   2    4.15    0.31
   4  -7  -2   14.98    0.57
   4  -7  -2   14.69    0.58
  -4   7   2   15.13    0.55
   3  -7  -2   26.15    0.79
   3  -7  -2   26.39    0.83
  -3   7   2   25.85    0.77
   2  -7  -2    0.09    0.15
   2  -7  -2   -0.02    0.14
  -2   7   2   -0.04    0.15
   1  -7  -2   30.52    0.90
   1  -7  -2   28.83    0.86
  -1   7   2   31.19    0.85
   0  -7  -2   84.86    2.15
   0  -7  -2   85.15    2.24
   0   7   2   83.99    2.08
  -1  -7  -2   69.80    1.89
   1   7   2   69.96    1.74
  -2  -7  -2    0.53    0.19
   2   7   2    0.24    0.13
   2   7   2    0.47    0.14
  -3  -7  -2   23.80    0.78
   3   7   2   24.31    0.73
   3   7   2   24.76    0.71
  -4  -7  -2   47.43    1.32
   4   7   2   46.34    1.22
   4   7   2   44.80    1.25
  -5  -7  -2   22.25    0.77
   5   7   2   23.40    0.71
   7   7   2    1.68    0.33
  -5   8   2   -0.07    0.20
   4  -8  -2    0.53    0.23
  -4   8   2    0.39    0.22
   3  -8  -2    0.22    0.20
  -3   8   2    0.33    0.20
   2  -8  -2    3.05    0.30
   2  -8  -2    3.18    0.30
  -2   8   2    2.99    0.30
   1  -8  -2    0.47    0.18
   1  -8  -2    0.39    0.18
  -1   8   2    0.23    0.19
   0  -8  -2    2.13    0.27
   0  -8  -2    2.09    0.24
   0   8   2    2.25    0.25
  -1  -8  -2    0.20    0.19
  -1  -8  -2    0.33    0.17
   1   8   2    0.01    0.14
  -2  -8  -2    6.93    0.41
  -2  -8  -2    7.84    0.38
   2   8   2    7.26    0.36
  -3  -8  -2    0.98    0.24
   3   8   2    0.66    0.19
   4   8   2    0.81    0.20
   4   8   2    0.65    0.20
   5   8   2    0.53    0.20
  -4   9   2    4.74    0.41
   3  -9  -2    3.26    0.37
  -3   9   2    3.02    0.36
   2  -9  -2    1.93    0.28
  -2   9   2    1.94    0.27
   1  -9  -2   30.66    0.94
  -1   9   2   29.53    0.90
   0  -9  -2   43.28    1.24
   0   9   2   43.42    1.20
  -1  -9  -2   10.51    0.48
   1   9   2   10.38    0.46
  -2  -9  -2    5.89    0.38
   2   9   2    6.54    0.38
  -3  -9  -2   27.32    0.88
   3   9   2   29.23    0.87
  -4  -9  -2   24.43    0.82
   4   9   2   25.86    0.81
  -5  -9  -2    1.29    0.26
   2 -10  -2    1.16    0.29
  -2  10   2    0.78    0.27
   1 -10  -2    1.77    0.30
  -1  10   2    1.73    0.28
   0 -10  -2    0.20    0.23
   0  10   2    0.13    0.21
  -1 -10  -2    1.56    0.26
   1  10   2    1.38    0.27
  -2 -10  -2    0.94    0.27
   2  10   2    1.11    0.26
  -3 -10  -2    0.57    0.26
   3  10   2    0.76    0.25
  -4 -10  -2    0.14    0.26
   4  10   2    0.48    0.26
   3   9  -3    0.87    0.30
  -3  -9   3    1.47    0.29
   2   9  -3   11.23    0.56
  -2  -9   3   11.10    0.56
   1   9  -3   23.65    0.81
  -1  -9   3   22.80    0.82
   0   9  -3    2.95    0.38
   0  -9   3    2.66    0.39
  -1   9  -3    0.27    0.25
   1  -9   3    0.21    0.24
  -2   9  -3   14.16    0.60
   2  -9   3   11.64    0.62
  -5  -8   3    2.52    0.35
   4   8  -3    4.28    0.41
   3   8  -3    3.61    0.34
  -3  -8   3    3.53    0.33
   2   8  -3    0.18    0.19
  -2  -8   3    0.15    0.20
   1   8  -3    2.90    0.30
  -1  -8   3    3.08    0.33
   0   8  -3    1.64    0.24
   0  -8   3    2.26    0.29
  -1   8  -3    8.49    0.42
   1  -8   3    8.82    0.47
  -2   8  -3    0.14    0.22
   2  -8   3    0.08    0.21
  -3   8  -3    3.76    0.36
   3  -8   3    4.03    0.40
  -4   8  -3   -0.02    0.21
   4  -8   3    0.27    0.29
   6   7  -3   12.38    0.58
  -6  -7   3   13.58    0.63
   5   7  -3   14.45    0.59
  -5  -7   3   15.87    0.65
   4   7  -3    0.43    0.23
   4   7  -3    0.24    0.19
   3   7  -3   22.66    0.73
  -3  -7   3   22.42    0.72
   2   7  -3   40.22    1.12
  -2  -7   3   40.75    1.13
   1   7  -3   25.89    0.80
  -1  -7   3   27.35    0.82
   0   7  -3    1.13    0.21
   0  -7   3    1.16    0.20
  -1   7  -3   33.39    0.94
   1  -7   3   32.19    0.98
  -2   7  -3    3.36    0.29
   2  -7   3    3.17    0.33
  -3   7  -3    3.13    0.30
   3  -7   3    3.26    0.34
  -4   7  -3    5.23    0.35
   4  -7   3    4.64    0.41
  -5   7  -3   -0.20    0.20
   5  -7   3    0.02    0.29
   7   6  -3   -0.02    0.22
   6   6  -3    1.18    0.25
  -6  -6   3    1.80    0.31
   5   6  -3    3.42    0.31
  -5  -6   3    3.08    0.35
   4   6  -3   17.89    0.60
   3   6  -3    0.37    0.16
   3   6  -3   -0.11    0.17
  -3  -6   3    0.15    0.15
   2   6  -3    4.00    0.26
   2   6  -3    4.08    0.28
  -2  -6   3    3.95    0.26
   1   6  -3    0.64    0.17
   1   6  -3    0.61    0.16
  -1  -6   3    0.62    0.16
   0   6  -3   83.38    2.14
   0   6  -3   83.61    2.09
   0  -6   3   85.95    2.16
  -1   6  -3   33.38    0.93
  -1   6  -3   33.69    0.97
   1  -6   3   34.23    0.98
  -2   6  -3    1.28    0.19
  -2   6  -3    0.87    0.20
   2  -6   3    1.18    0.20
  -3   6  -3   13.63    0.49
   3  -6   3   14.17    0.55
  -4   6  -3    6.82    0.35
   4  -6   3    6.40    0.41
   5  -6   3    5.07    0.43
   7   5  -3    5.56    0.41
   6   5  -3   16.96    0.62
  -6  -5   3   17.23    0.66
   5   5  -3    0.34    0.18
  -5  -5   3    0.50    0.20
   4   5  -3    1.29    0.20
  -4  -5   3    1.07    0.22
   3   5  -3   48.99    1.32
   3   5  -3   50.38    1.32
  -3  -5   3   50.58    1.30
   2   5  -3  102.66    2.51
   2   5  -3   99.10    2.46
  -2  -5   3  101.09    2.51
   1   5  -3   55.76    1.45
   1   5  -3   59.78    1.49
  -1  -5   3   57.57    1.49
   0   5  -3   19.02    0.55
   0   5  -3   17.40    0.57
   0  -5   3   18.40    0.57
  -1   5  -3   68.14    1.68
  -1   5  -3   69.97    1.77
   1  -5   3   66.36    1.75
  -2   5  -3   40.78    1.13
  -2   5  -3   41.11    1.07
   2  -5   3   41.36    1.14
  -3   5  -3   28.93    0.85
  -3   5  -3   29.87    0.80
   3  -5   3   28.46    0.87
  -4   5  -3    0.05    0.13
  -4   5  -3    0.34    0.17
   4  -5   3    0.00    0.18
  -5   5  -3    7.05    0.37
  -5   5  -3    7.22    0.33
   5  -5   3    6.80    0.45
  -6   5  -3    9.57    0.46
   6  -5   3   10.81    0.58
  -8  -4   3    0.21    0.25
   7   4  -3    0.12    0.25
   7   4  -3   -0.12    0.22
   6   4  -3    6.91    0.40
   6   4  -3    6.49    0.37
  -6  -4   3    6.86    0.43
   5   4  -3    4.77    0.31
   5   4  -3    4.98    0.31
  -5  -4   3    5.37    0.35
   4   4  -3    0.88    0.17
   4   4  -3    0.71    0.15
  -4  -4   3    0.54    0.16
   3   4  -3    1.52    0.17
   3   4  -3    1.77    0.22
   3   4  -3    1.80    0.16
  -3  -4   3    2.37    0.17
   2   4  -3    0.33    0.11
   2   4  -3    0.47    0.09
   2   4  -3    0.17    0.12
  -2  -4   3    0.06    0.10
   1   4  -3   22.61    0.63
   1   4  -3   20.46    0.60
  -1  -4   3   21.42    0.61
   0   4  -3   19.90    0.57
   0   4  -3   20.19    0.62
   0  -4   3   21.35    0.60
  -1   4  -3    3.86    0.24
  -1   4  -3    3.85    0.19
   1  -4   3    3.70    0.21
  -2   4  -3   15.05    0.46
  -2   4  -3   15.41    0.50
   2  -4   3   16.12    0.44
   2  -4   3   15.88    0.51
  -3   4  -3   22.30    0.62
  -3   4  -3   22.66    0.67
   3  -4   3   21.67    0.69
   3  -4   3   22.67    0.63
  -4   4  -3    3.23    0.22
  -4   4  -3    3.31    0.25
   4  -4   3    3.40    0.22
   4  -4   3    3.26    0.29
  -5   4  -3    1.76    0.22
  -5   4  -3    1.56    0.19
   5  -4   3    1.21    0.24
   5  -4   3    1.58    0.21
  -6   4  -3    1.13    0.23
   6  -4   3    1.89    0.25
   6  -4   3    2.01    0.30
  -7   4  -3    1.12    0.24
   7  -4   3    0.85    0.24
  -8   4  -3   -0.09    0.25
   8   3  -3    8.29    0.54
  -8  -3   3    7.43    0.43
   7   3  -3   10.48    0.52
   7   3  -3   10.52    0.48
  -7  -3   3    9.71    0.48
   6   3  -3    5.17    0.33
   6   3  -3    5.36    0.36
  -6  -3   3    4.85    0.35
   5   3  -3    8.34    0.37
   5   3  -3    8.40    0.38
  -5  -3   3    7.97    0.39
   4   3  -3   61.60    1.60
   4   3  -3   60.07    1.55
  -4  -3   3   59.73    1.55
   3   3  -3   91.51    2.26
   3   3  -3   91.64    2.33
  -3  -3   3   91.80    2.25
  -3  -3   3   91.40    2.24
   2   3  -3   88.94    2.19
   2   3  -3   88.58    2.16
   2   3  -3   90.06    2.23
  -2  -3   3   88.30    2.18
   1   3  -3    8.49    0.31
   1   3  -3    7.64    0.28
  -1  -3   3    8.25    0.24
  -1  -3   3    8.34    0.28
   0   3  -3  148.88    3.68
   0   3  -3  147.85    3.56
   0  -3   3  157.71    3.69
  -1   3  -3  145.56    3.46
  -1   3  -3  138.97    3.33
   1  -3   3  140.49    3.49
   1  -3   3  142.92    3.47
  -2   3  -3   68.94    1.72
  -2   3  -3   68.06    1.64
   2  -3   3   68.93    1.71
   2  -3   3   67.09    1.73
  -3   3  -3   39.56    0.98
  -3   3  -3   39.91    1.04
   3  -3   3   38.70    1.03
   3  -3   3   39.47    1.08
  -4   3  -3   27.28    0.78
  -4   3  -3   27.79    0.72
   4  -3   3   28.33    0.84
   4  -3   3   27.50    0.78
  -5   3  -3   36.47    0.99
  -5   3  -3   34.96    0.91
   5  -3   3   35.55    1.06
   5  -3   3   35.58    1.00
  -6   3  -3   15.58    0.54
   6  -3   3   13.88    0.59
   6  -3   3   14.99    0.54
  -7   3  -3    3.32    0.29
   7  -3   3    3.81    0.34
  -8   3  -3    0.69    0.25
   8  -3   3    0.40    0.25
   8   2  -3    0.60    0.29
  -8  -2   3    0.31    0.22
   7   2  -3    1.19    0.24
  -7  -2   3    1.13    0.23
   6   2  -3    9.32    0.41
   6   2  -3    9.34    0.45
  -6  -2   3    9.05    0.43
   5   2  -3    2.77    0.25
   5   2  -3    2.90    0.24
  -5  -2   3    2.65    0.26
   4   2  -3    3.75    0.22
   4   2  -3    3.81    0.23
  -4  -2   3    4.01    0.25
   3   2  -3    2.65    0.17
   3   2  -3    2.07    0.15
  -3  -2   3    2.30    0.12
  -3  -2   3    2.13    0.19
   2   2  -3    8.60    0.29
   2   2  -3    8.38    0.27
  -2  -2   3    8.86    0.26
  -2  -2   3    8.69    0.31
   1   2  -3  122.44    2.96
   1   2  -3  119.76    2.88
   1   2  -3  125.79    3.00
  -1  -2   3  118.83    2.95
   0   2  -3  191.19    4.66
   0   2  -3  197.72    4.52
   0  -2   3  191.94    4.67
  -1   2  -3   50.81    1.30
  -1   2  -3   49.99    1.23
   1  -2   3   51.98    1.30
   1  -2   3   51.86    1.27
  -2   2  -3   21.50    0.60
  -2   2  -3   21.01    0.55
   2  -2   3   21.96    0.62
   2  -2   3   21.62    0.57
  -3   2  -3   58.38    1.46
  -3   2  -3   56.68    1.38
   3  -2   3   60.72    1.51
   3  -2   3   55.64    1.48
  -4   2  -3   15.99    0.44
  -4   2  -3   16.46    0.50
   4  -2   3   15.90    0.55
   4  -2   3   16.82    0.50
  -5   2  -3    0.11    0.12
   5  -2   3    0.22    0.16
   5  -2   3    0.00    0.12
  -6   2  -3    4.93    0.31
   6  -2   3    5.37    0.31
   6  -2   3    4.93    0.34
  -7   2  -3    3.40    0.29
   7  -2   3    3.15    0.32
  -8   2  -3    5.73    0.41
   8  -2   3    6.10    0.39
   8   1  -3    5.46    0.46
  -8  -1   3    5.02    0.39
   7   1  -3    5.01    0.40
  -7  -1   3    5.52    0.33
  -7  -1   3    5.18    0.34
   6   1  -3    0.91    0.19
   6   1  -3    0.61    0.20
  -6  -1   3    0.44    0.17
   5   1  -3    7.15    0.31
   5   1  -3    7.13    0.33
  -5  -1   3    7.91    0.34
   4   1  -3   14.24    0.46
   4   1  -3   13.07    0.43
  -4  -1   3   13.17    0.45
   3   1  -3  176.55    4.38
   3   1  -3  185.22    4.55
  -3  -1   3  179.95    4.31
  -3  -1   3  188.61    4.37
   2   1  -3   70.69    1.77
   2   1  -3   68.83    1.73
  -2  -1   3   65.72    1.70
  -2  -1   3   74.73    1.70
   1   1  -3   95.41    2.28
   1   1  -3   90.15    2.24
  -1  -1   3   88.47    2.19
  -1  -1   3   93.73    2.23
   0   1  -3   52.06    1.28
   0   1  -3   49.81    1.31
   0   1  -3   52.23    1.25
   0  -1   3   54.24    1.30
  -1   1  -3  259.38    6.06
  -1   1  -3  244.03    6.17
   1  -1   3  258.55    6.24
   1  -1   3  275.97    6.41
  -2   1  -3  101.28    2.53
  -2   1  -3  106.41    2.44
   2  -1   3  106.69    2.60
   2  -1   3  104.59    2.59
  -3   1  -3    2.37    0.10
  -3   1  -3    2.35    0.14
   3  -1   3    2.27    0.14
   3  -1   3    2.42    0.19
  -4   1  -3   63.19    1.49
  -4   1  -3   64.16    1.58
   4  -1   3   60.30    1.63
   4  -1   3   63.81    1.63
  -5   1  -3   59.70    1.50
   5  -1   3   57.73    1.54
   5  -1   3   58.03    1.55
  -6   1  -3   34.41    0.98
   6  -1   3   36.27    1.01
   6  -1   3   36.66    1.03
  -7   1  -3    1.59    0.22
   7  -1   3    1.09    0.23
  -8   1  -3    9.99    0.48
   8  -1   3   10.36    0.49
  -9   1  -3    1.87    0.29
   9  -1   3    2.06    0.34
   8   0  -3    0.01    0.25
  -8   0   3    0.25    0.22
   7   0  -3    5.37    0.39
  -7   0   3    4.67    0.32
  -7   0   3    4.39    0.33
   6   0  -3   11.48    0.49
  -6   0   3   11.13    0.44
  -6   0   3   10.93    0.42
   5   0  -3    0.47    0.16
   5   0  -3    0.24    0.14
  -5   0   3    0.05    0.13
   4   0  -3    0.08    0.12
   4   0  -3    0.15    0.10
  -4   0   3    0.18    0.12
   3   0  -3    0.84    0.11
   3   0  -3    0.94    0.11
  -3   0   3    0.87    0.12
   2   0  -3  110.39    2.74
   2   0  -3  106.67    2.64
  -2   0   3  111.78    2.62
  -2   0   3  109.07    2.60
   1   0  -3  103.32    2.54
   1   0  -3  108.19    2.62
  -1   0   3  104.91    2.50
  -1   0   3  105.91    2.55
   0   0  -3   13.48    0.37
   0   0  -3   12.92    0.39
   0   0   3   13.70    0.38
   0   0   3   13.41    0.36
  -1   0  -3   30.36    0.76
  -1   0  -3   29.67    0.72
   1   0   3   29.80    0.76
   1   0   3   29.39    0.79
  -2   0  -3   43.61    0.99
  -2   0  -3   41.20    1.05
   2   0   3   41.98    1.08
   2   0   3   41.34    1.09
  -3   0  -3   18.83    0.46
  -3   0  -3   19.31    0.52
   3   0   3   18.89    0.56
   3   0   3   18.85    0.53
  -4   0  -3    9.25    0.24
  -4   0  -3    8.63    0.31
   4   0   3    8.94    0.34
   4   0   3    9.06    0.32
  -5   0  -3    0.16    0.12
   5   0   3    0.16    0.12
   5   0   3    0.19    0.13
  -6   0  -3    1.72    0.21
   6   0   3    1.20    0.17
   6   0   3    1.70    0.23
  -7   0  -3    0.22    0.17
   7   0   3    0.06    0.19
  -8   0  -3    0.90    0.22
   8   0   3    1.06    0.24
  -9   0  -3    0.36    0.25
   9   0   3    0.17    0.26
   8  -1  -3    5.39    0.46
  -8   1   3    5.62    0.38
   7  -1  -3    0.37    0.22
  -7   1   3    0.69    0.19
  -7   1   3    0.81    0.18
   6  -1  -3    8.50    0.41
  -6   1   3    8.06    0.37
  -6   1   3    8.15    0.36
   5  -1  -3   23.07    0.74
  -5   1   3   24.23    0.68
   4  -1  -3   94.66    2.29
   4  -1  -3   87.49    2.40
  -4   1   3   98.47    2.27
   3  -1  -3   19.46    0.53
   3  -1  -3   19.47    0.57
  -3   1   3   19.35    0.54
   2  -1  -3    0.34    0.08
   2  -1  -3    0.29    0.06
  -2   1   3    0.09    0.07
  -2   1   3    0.26    0.03
   1  -1  -3  167.71    3.95
   1  -1  -3  166.34    4.12
  -1   1   3  164.46    3.98
  -1   1   3  165.72    3.88
   0  -1  -3  306.33    6.94
   0  -1  -3  295.64    7.21
   0   1   3  270.91    6.86
   0   1   3  296.34    7.09
  -1  -1  -3  316.46    7.23
  -1  -1  -3  303.97    7.56
   1   1   3  299.36    7.29
   1   1   3  292.18    7.04
  -2  -1  -3   19.63    0.52
   2   1   3   19.07    0.54
   2   1   3   20.77    0.55
  -3  -1  -3   54.05    1.33
   3   1   3   53.65    1.39
   3   1   3   54.16    1.37
  -4  -1  -3  127.69    2.90
  -4  -1  -3  121.16    3.03
   4   1   3  129.60    3.08
   4   1   3  122.78    3.16
  -5  -1  -3   28.07    0.77
   5   1   3   28.27    0.77
   5   1   3   27.49    0.81
  -6  -1  -3    0.74    0.14
   6   1   3    0.39    0.14
   6   1   3    0.80    0.14
  -7  -1  -3    5.45    0.33
   7   1   3    4.43    0.34
  -8  -1  -3    5.78    0.37
   8   1   3    5.41    0.40
  -9  -1  -3    0.11    0.24
   9   1   3    0.64    0.27
   8  -2  -3    1.25    0.28
  -8   2   3    1.11    0.24
   7  -2  -3    1.50    0.29
  -7   2   3    1.16    0.21
  -7   2   3    1.39    0.22
   6  -2  -3    2.52    0.30
  -6   2   3    2.49    0.24
  -6   2   3    2.59    0.22
   5  -2  -3    0.47    0.16
  -5   2   3    0.42    0.14
  -5   2   3    0.57    0.13
   4  -2  -3   12.72    0.45
  -4   2   3   12.62    0.39
  -4   2   3   12.49    0.41
   3  -2  -3   74.36    1.76
   3  -2  -3   71.68    1.78
   3  -2  -3   72.65    1.89
  -3   2   3   72.91    1.77
   2  -2  -3   90.08    2.25
   2  -2  -3   90.25    2.13
  -2   2   3   88.04    2.13
  -2   2   3   85.32    2.11
   1  -2  -3    1.26    0.07
   1  -2  -3    1.11    0.12
  -1   2   3    1.13    0.07
  -1   2   3    1.24    0.09
   0  -2  -3   33.85    0.93
   0  -2  -3   34.18    0.84
   0   2   3   34.59    0.83
   0   2   3   34.84    0.86
  -1  -2  -3  213.03    5.05
  -1  -2  -3  215.99    5.23
   1   2   3  205.36    4.93
   1   2   3  210.90    5.07
  -2  -2  -3   33.51    0.82
   2   2   3   33.33    0.78
   2   2   3   32.45    0.85
   2   2   3   32.78    0.88
  -3  -2  -3   30.68    0.78
  -3  -2  -3   30.48    0.73
   3   2   3   30.23    0.81
   3   2   3   31.09    0.83
  -4  -2  -3   10.54    0.33
  -4  -2  -3   11.20    0.28
   4   2   3   10.39    0.37
   4   2   3   10.39    0.35
  -5  -2  -3    8.05    0.31
   5   2   3    8.65    0.31
   5   2   3    7.90    0.33
  -6  -2  -3    7.44    0.31
   6   2   3    7.00    0.31
   6   2   3    7.05    0.34
  -7  -2  -3    8.14    0.38
   7   2   3    7.74    0.41
  -8  -2  -3    0.06    0.17
   8   2   3   -0.06    0.22
  -9  -2  -3    1.24    0.28
   9   2   3    1.51    0.29
   8  -3  -3    1.63    0.34
  -8   3   3    1.80    0.27
   7  -3  -3    0.62    0.26
  -7   3   3    0.70    0.21
  -7   3   3    0.56    0.20
   6  -3  -3   14.24    0.58
  -6   3   3   14.26    0.50
  -6   3   3   15.93    0.52
   5  -3  -3   46.59    1.33
  -5   3   3   47.87    1.23
  -5   3   3   47.68    1.23
   4  -3  -3   29.34    0.88
  -4   3   3   30.93    0.80
  -4   3   3   30.55    0.82
   3  -3  -3    2.38    0.20
   3  -3  -3    2.61    0.13
  -3   3   3    2.43    0.16
  -3   3   3    2.23    0.13
   2  -3  -3   50.69    1.34
  -2   3   3   50.02    1.22
   1  -3  -3  228.51    5.58
  -1   3   3  215.58    5.22
  -1   3   3  228.31    5.38
   0  -3  -3  224.96    5.48
   0   3   3  222.54    5.28
   0   3   3  211.58    5.10
  -1  -3  -3  174.12    4.12
  -1  -3  -3  175.33    4.32
   1   3   3  170.82    4.03
   1   3   3  173.49    4.18
  -2  -3  -3   25.85    0.64
   2   3   3   25.29    0.68
   2   3   3   25.35    0.62
  -3  -3  -3  145.07    3.57
   3   3   3  150.59    3.63
   3   3   3  147.58    3.48
   3   3   3  154.84    3.75
  -4  -3  -3  111.77    2.66
  -4  -3  -3  114.80    2.75
   4   3   3  114.04    2.89
   4   3   3  113.19    2.79
  -5  -3  -3   48.39    1.24
   5   3   3   48.93    1.25
   5   3   3   47.06    1.32
  -6  -3  -3    0.52    0.16
   6   3   3    0.61    0.15
   6   3   3    0.41    0.16
  -7  -3  -3   10.60    0.43
   7   3   3   10.50    0.49
  -8  -3  -3    4.55    0.35
   8   3   3    4.47    0.37
  -9  -3  -3    1.07    0.26
   9   3   3    1.04    0.29
   8  -4  -3   -0.04    0.30
   7  -4  -3    0.23    0.25
  -7   4   3    0.29    0.20
   6  -4  -3    4.61    0.38
  -6   4   3    4.88    0.32
  -6   4   3    5.25    0.29
   5  -4  -3    1.91    0.26
  -5   4   3    1.33    0.19
  -5   4   3    1.41    0.19
   4  -4  -3    6.43    0.32
  -4   4   3    6.09    0.29
  -4   4   3    6.38    0.25
   3  -4  -3   42.04    1.16
   3  -4  -3   41.44    1.07
  -3   4   3   41.80    1.08
  -3   4   3   42.27    1.05
   2  -4  -3   54.56    1.40
   2  -4  -3   50.49    1.30
  -2   4   3   50.53    1.29
  -2   4   3   51.49    1.26
   1  -4  -3   13.12    0.45
  -1   4   3   12.82    0.39
  -1   4   3   13.26    0.33
  -1   4   3   13.39    0.39
   0  -4  -3   29.83    0.86
   0   4   3   30.66    0.79
   0   4   3   29.69    0.76
  -1  -4  -3   87.45    2.19
  -1  -4  -3   86.64    2.02
   1   4   3   83.07    2.09
   1   4   3   82.74    2.01
  -2  -4  -3   16.35    0.50
  -2  -4  -3   16.20    0.42
   2   4   3   16.36    0.47
   2   4   3   16.26    0.43
  -3  -4  -3   11.45    0.34
   3   4   3   10.95    0.33
   3   4   3   12.50    0.41
   3   4   3   11.60    0.37
  -4  -4  -3    5.45    0.23
   4   4   3    5.49    0.29
   4   4   3    5.51    0.25
   4   4   3    5.29    0.22
  -5  -4  -3    4.22    0.23
   5   4   3    4.35    0.24
   5   4   3    3.73    0.28
  -6  -4  -3    5.14    0.29
   6   4   3    4.85    0.31
   6   4   3    5.58    0.28
  -7  -4  -3    1.86    0.24
   7   4   3    2.26    0.31
  -8  -4  -3    0.75    0.22
   8   4   3    0.36    0.25
  -9  -4  -3    0.23    0.24
   9   4   3    0.44    0.29
   7  -5  -3    0.67    0.30
  -7   5   3    0.63    0.22
   6  -5  -3    4.00    0.38
  -6   5   3    3.89    0.32
   5  -5  -3    9.92    0.46
  -5   5   3    9.46    0.41
   4  -5  -3    9.84    0.44
  -4   5   3   10.18    0.40
   3  -5  -3   17.48    0.59
   3  -5  -3   17.20    0.52
  -3   5   3   16.76    0.52
   2  -5  -3   41.29    1.08
   2  -5  -3   42.59    1.17
  -2   5   3   40.65    1.07
   1  -5  -3  158.10    4.11
  -1   5   3  159.28    3.82
  -1   5   3  169.05    3.94
   0  -5  -3   31.97    0.94
   0   5   3   32.03    0.85
   0   5   3   32.28    0.83
  -1  -5  -3   21.87    0.69
  -1  -5  -3   23.14    0.55
   1   5   3   21.92    0.63
   1   5   3   22.41    0.60
  -2  -5  -3  125.59    3.16
  -2  -5  -3  121.88    2.96
   2   5   3  123.89    3.05
   2   5   3  126.12    2.94
  -3  -5  -3   65.82    1.72
  -3  -5  -3   63.71    1.59
   3   5   3   65.67    1.65
   3   5   3   64.79    1.58
  -4  -5  -3   36.80    0.93
   4   5   3   35.86    1.03
   4   5   3   35.47    0.97
   4   5   3   35.87    0.93
  -5  -5  -3    0.29    0.13
   5   5   3   -0.05    0.17
   5   5   3    0.32    0.14
  -6  -5  -3    9.82    0.39
   6   5   3    9.80    0.39
   6   5   3    8.45    0.46
  -7  -5  -3    7.13    0.38
   7   5   3    7.95    0.47
  -8  -5  -3    6.03    0.39
   8   5   3    4.85    0.45
   7  -6  -3    1.01    0.33
  -7   6   3    1.22    0.26
   6  -6  -3    0.25    0.22
  -6   6   3    0.16    0.22
   5  -6  -3    1.79    0.28
  -5   6   3    1.33    0.24
   4  -6  -3   20.82    0.71
  -4   6   3   20.06    0.64
   3  -6  -3    3.31    0.27
   3  -6  -3    3.77    0.25
  -3   6   3    3.97    0.26
   2  -6  -3    2.53    0.20
   2  -6  -3    1.87    0.24
  -2   6   3    2.19    0.19
   1  -6  -3    7.45    0.31
   1  -6  -3    7.69    0.37
  -1   6   3    8.08    0.32
   0  -6  -3   13.83    0.52
   0   6   3   15.30    0.46
   0   6   3   14.20    0.46
  -1  -6  -3   25.74    0.81
   1   6   3   26.12    0.74
   1   6   3   26.66    0.71
  -2  -6  -3    0.20    0.15
   2   6   3    0.13    0.10
   2   6   3    0.16    0.11
  -3  -6  -3    1.52    0.20
   3   6   3    1.53    0.17
   3   6   3    1.34    0.19
  -4  -6  -3   15.99    0.57
  -4  -6  -3   16.89    0.48
   4   6   3   16.27    0.53
   4   6   3   16.40    0.51
  -5  -6  -3    4.05    0.24
   5   6   3    4.25    0.31
   5   6   3    3.86    0.28
  -6  -6  -3    0.08    0.16
   6   6   3    0.06    0.21
   6   6   3    0.42    0.18
  -7  -6  -3    0.80    0.22
   7   6   3    0.71    0.27
  -8  -6  -3    2.78    0.37
   8   6   3    2.29    0.38
   6  -7  -3    9.93    0.55
  -6   7   3    9.02    0.48
   5  -7  -3    3.96    0.39
  -5   7   3    4.75    0.36
   4  -7  -3   -0.06    0.21
  -4   7   3   -0.06    0.18
   3  -7  -3   16.97    0.57
   3  -7  -3   17.01    0.62
  -3   7   3   16.01    0.57
   2  -7  -3   47.53    1.29
  -2   7   3   48.22    1.26
   1  -7  -3   60.26    1.67
   1  -7  -3   61.34    1.59
  -1   7   3   60.97    1.55
   0  -7  -3    0.98    0.20
   0   7   3    1.06    0.16
  -1  -7  -3   27.20    0.86
   1   7   3   26.64    0.75
   1   7   3   27.19    0.79
  -2  -7  -3   87.80    2.37
   2   7   3   90.44    2.17
   2   7   3   88.36    2.25
  -3  -7  -3   41.62    1.23
   3   7   3   42.97    1.12
   3   7   3   43.11    1.16
  -4  -7  -3    0.93    0.21
   4   7   3    0.66    0.16
   4   7   3    1.17    0.19
  -5  -7  -3    3.53    0.34
   5   7   3    3.49    0.29
   6   7   3   10.69    0.47
   7   7   3    8.72    0.54
   5  -8  -3    3.06    0.39
  -5   8   3    2.04    0.29
   4  -8  -3    5.39    0.42
  -4   8   3    4.94    0.37
   3  -8  -3    1.23    0.23
   3  -8  -3    1.56    0.26
  -3   8   3    0.90    0.20
   2  -8  -3    0.67    0.21
   2  -8  -3    1.09    0.21
  -2   8   3    0.97    0.20
   1  -8  -3   11.00    0.50
   1  -8  -3   11.79    0.47
  -1   8   3   11.98    0.47
   0  -8  -3    4.76    0.35
   0  -8  -3    5.37    0.32
   0   8   3    5.47    0.32
  -1  -8  -3   12.24    0.54
   1   8   3   12.88    0.47
  -2  -8  -3    1.23    0.24
   2   8   3    1.60    0.22
   2   8   3    1.15    0.19
  -3  -8  -3    8.66    0.46
   3   8   3    9.05    0.40
   3   8   3    9.20    0.41
  -4  -8  -3    7.78    0.46
   4   8   3    8.55    0.40
   4   8   3    8.84    0.41
  -5  -8  -3    8.98    0.50
   5   8   3    8.93    0.43
  -6  -8  -3   -0.13    0.26
   6   8   3    0.03    0.20
  -4   9   3    0.90    0.25
   3  -9  -3   10.14    0.50
  -3   9   3   10.23    0.50
   2  -9  -3   14.45    0.59
  -2   9   3   14.83    0.58
   1  -9  -3   13.92    0.55
  -1   9   3   12.90    0.52
   0  -9  -3    1.11    0.22
   0   9   3    1.06    0.20
  -1  -9  -3   21.48    0.73
   1   9   3   22.89    0.72
  -2  -9  -3   33.63    1.03
   2   9   3   36.30    1.01
   3   9   3   12.26    0.51
   4   9   3   -0.19    0.20
   5   9   3    5.20    0.38
   6   9   3    7.62    0.47
   2 -10  -3    2.59    0.33
  -2  10   3    2.48    0.33
   1 -10  -3    1.45    0.27
  -1  10   3    1.27    0.27
   0 -10  -3    2.44    0.31
   0  10   3    2.59    0.35
  -1 -10  -3    0.12    0.23
   1  10   3   -0.08    0.21
  -2 -10  -3    2.93    0.36
   2  10   3    2.75    0.36
  -3 -10  -3    3.93    0.39
   3  10   3    3.61    0.37
  -4 -10  -3    3.84    0.39
   1   9  -4   -0.26    0.24
  -1  -9   4   -0.13    0.25
   0   9  -4   -0.01    0.25
   0  -9   4    0.06    0.25
  -1   9  -4    1.63    0.31
   1  -9   4    1.23    0.32
   3   8  -4    2.68    0.34
  -3  -8   4    1.60    0.27
   2   8  -4   16.08    0.64
  -2  -8   4   14.96    0.61
   1   8  -4   30.95    0.95
  -1  -8   4   30.42    0.97
   0   8  -4    5.01    0.39
   0  -8   4    4.33    0.38
  -1   8  -4    1.24    0.23
   1  -8   4    1.45    0.27
  -2   8  -4    5.01    0.38
   2  -8   4    6.05    0.44
  -3   8  -4   16.86    0.64
   3  -8   4   17.55    0.72
   4  -8   4    0.34    0.30
   5   7  -4    1.72    0.28
  -5  -7   4    1.90    0.31
   4   7  -4    3.83    0.37
   3   7  -4    4.51    0.33
   3   7  -4    4.23    0.37
  -3  -7   4    4.43    0.33
   2   7  -4    0.06    0.20
  -2  -7   4    0.05    0.17
   1   7  -4    3.88    0.30
  -1  -7   4    3.65    0.32
   0   7  -4    4.80    0.34
   0  -7   4    4.87    0.35
  -1   7  -4    4.49    0.30
   1  -7   4    4.11    0.35
  -2   7  -4    0.22    0.17
   2  -7   4    0.28    0.21
  -3   7  -4    4.91    0.34
   3  -7   4    5.19    0.38
  -4   7  -4    0.23    0.20
   4  -7   4    0.54    0.27
   5  -7   4    0.25    0.32
   6   6  -4    7.42    0.46
  -6  -6   4    8.32    0.52
   5   6  -4    0.53    0.22
  -5  -6   4    0.46    0.26
   4   6  -4    1.09    0.23
  -4  -6   4    1.01    0.24
   3   6  -4   13.43    0.54
   3   6  -4   13.58    0.51
  -3  -6   4   12.78    0.48
   2   6  -4   71.40    1.83
  -2  -6   4   71.37    1.85
   1   6  -4   11.45    0.46
   1   6  -4   12.24    0.48
  -1  -6   4   12.72    0.47
   0   6  -4    9.41    0.44
   0   6  -4   10.60    0.41
   0  -6   4   10.02    0.43
  -1   6  -4   14.97    0.51
  -1   6  -4   15.46    0.55
   1  -6   4   14.95    0.56
  -2   6  -4  100.49    2.53
  -2   6  -4   99.62    2.42
   2  -6   4   95.61    2.54
  -3   6  -4   39.28    1.07
  -3   6  -4   40.16    1.21
   3  -6   4   38.86    1.16
  -4   6  -4    0.02    0.17
   4  -6   4   -0.06    0.22
   5  -6   4    9.65    0.55
   6  -6   4    3.75    0.48
   7   5  -4    0.25    0.24
  -7  -5   4    0.70    0.29
   6   5  -4    0.48    0.22
  -6  -5   4    0.52    0.26
   5   5  -4    5.22    0.36
  -5  -5   4    5.04    0.39
   4   5  -4   12.05    0.47
  -4  -5   4   11.29    0.50
   3   5  -4    0.26    0.16
   3   5  -4   -0.15    0.16
  -3  -5   4    0.04    0.12
   2   5  -4    7.63    0.36
   2   5  -4    7.69    0.36
  -2  -5   4    7.69    0.32
   1   5  -4   13.37    0.49
   1   5  -4   14.08    0.47
  -1  -5   4   13.95    0.47
   0   5  -4   18.34    0.61
   0   5  -4   18.88    0.57
   0  -5   4   18.62    0.58
  -1   5  -4   54.24    1.39
  -1   5  -4   56.34    1.48
   1  -5   4   53.98    1.45
  -2   5  -4    0.06    0.16
  -2   5  -4   -0.06    0.12
   2  -5   4    0.14    0.13
  -3   5  -4    6.42    0.35
  -3   5  -4    6.37    0.30
   3  -5   4    7.03    0.38
  -4   5  -4    5.50    0.35
  -4   5  -4    5.31    0.29
   4  -5   4    5.20    0.38
  -5   5  -4    4.91    0.35
   5  -5   4    4.75    0.41
  -6   5  -4    1.50    0.28
   6  -5   4    1.15    0.31
   7   4  -4    5.90    0.42
  -7  -4   4    6.51    0.45
   6   4  -4    5.18    0.34
  -6  -4   4    5.15    0.41
   5   4  -4    4.48    0.33
  -5  -4   4    4.30    0.35
   4   4  -4   19.24    0.63
  -4  -4   4   19.44    0.66
   3   4  -4   70.03    1.78
  -3  -4   4   68.84    1.77
  -3  -4   4   68.97    1.74
   2   4  -4   84.42    2.11
   2   4  -4   87.96    2.16
  -2  -4   4   84.56    2.13
   1   4  -4    6.01    0.30
   1   4  -4    5.65    0.27
  -1  -4   4    5.75    0.26
   0   4  -4   10.08    0.40
   0   4  -4   10.31    0.35
   0  -4   4    9.73    0.36
  -1   4  -4  128.23    3.07
  -1   4  -4  130.47    3.20
   1  -4   4  128.00    3.19
  -2   4  -4   85.38    2.19
  -2   4  -4   86.94    2.09
   2  -4   4   87.41    2.21
  -3   4  -4   11.27    0.39
  -3   4  -4   12.01    0.44
   3  -4   4   12.25    0.47
  -4   4  -4   15.06    0.52
  -4   4  -4   13.93    0.45
   4  -4   4   14.13    0.55
  -5   4  -4   10.35    0.45
   5  -4   4   10.20    0.51
  -6   4  -4    4.63    0.35
   6  -4   4    4.61    0.43
  -7   4  -4    2.86    0.36
   8   3  -4   -0.19    0.28
   7   3  -4   -0.03    0.22
   7   3  -4    0.18    0.24
  -7  -3   4   -0.06    0.24
   6   3  -4    2.06    0.29
   6   3  -4    1.82    0.26
  -6  -3   4    2.57    0.33
   5   3  -4    1.11    0.20
   5   3  -4    0.50    0.18
  -5  -3   4    0.65    0.20
   4   3  -4    3.09    0.23
   4   3  -4    2.80    0.24
  -4  -3   4    3.46    0.29
   3   3  -4    1.58    0.20
   3   3  -4    1.91    0.16
  -3  -3   4    1.90    0.22
  -3  -3   4    1.92    0.15
   2   3  -4    7.86    0.32
   2   3  -4    7.20    0.25
   2   3  -4    7.72    0.32
  -2  -3   4    7.65    0.27
   1   3  -4    6.03    0.28
   1   3  -4    6.39    0.27
  -1  -3   4    6.52    0.19
  -1  -3   4    6.83    0.26
   0   3  -4   34.04    0.93
   0   3  -4   33.32    0.86
   0  -3   4   32.86    0.89
  -1   3  -4    0.47    0.14
  -1   3  -4    0.52    0.10
   1  -3   4    0.54    0.12
  -2   3  -4   42.84    1.17
  -2   3  -4   44.41    1.11
   2  -3   4   45.65    1.20
   2  -3   4   45.19    1.13
  -3   3  -4    7.71    0.33
  -3   3  -4    7.79    0.27
   3  -3   4    7.94    0.35
   3  -3   4    7.20    0.26
  -4   3  -4    2.78    0.17
  -4   3  -4    2.58    0.21
   4  -3   4    2.67    0.19
   4  -3   4    3.04    0.28
  -5   3  -4    3.22    0.27
   5  -3   4    3.24    0.32
   5  -3   4    3.22    0.23
  -6   3  -4    3.84    0.32
   6  -3   4    4.34    0.37
   6  -3   4    4.39    0.29
  -7   3  -4    0.70    0.23
   7  -3   4    0.78    0.22
  -8   3  -4    0.36    0.24
   8  -3   4    0.22    0.24
   8   2  -4    5.29    0.48
  -8  -2   4    3.74    0.38
   7   2  -4    5.81    0.37
   7   2  -4    5.41    0.42
  -7  -2   4    4.91    0.39
   6   2  -4    0.10    0.16
   6   2  -4    0.63    0.21
  -6  -2   4    0.50    0.22
   5   2  -4    0.13    0.14
   5   2  -4    0.12    0.16
  -5  -2   4    0.47    0.19
   4   2  -4   45.90    1.23
   4   2  -4   47.11    1.27
  -4  -2   4   47.39    1.25
   3   2  -4   84.71    2.15
   3   2  -4   87.30    2.21
  -3  -2   4   86.32    2.11
  -3  -2   4   87.98    2.14
   2   2  -4   61.09    1.56
   2   2  -4   60.74    1.56
  -2  -2   4   62.05    1.54
  -2  -2   4   62.42    1.53
   1   2  -4    2.65    0.18
   1   2  -4    2.22    0.16
   1   2  -4    2.66    0.10
  -1  -2   4    2.63    0.15
   0   2  -4   51.98    1.38
   0   2  -4   54.70    1.32
   0  -2   4   54.05    1.36
  -1   2  -4  273.33    6.83
  -1   2  -4  287.92    6.63
   1  -2   4  282.69    6.88
   1  -2   4  297.34    7.01
  -2   2  -4  107.89    2.64
  -2   2  -4  107.17    2.54
   2  -2   4  105.70    2.68
   2  -2   4  110.21    2.67
  -3   2  -4   20.81    0.54
  -3   2  -4   20.59    0.60
   3  -2   4   21.11    0.65
   3  -2   4   20.66    0.58
  -4   2  -4   15.92    0.51
  -4   2  -4   16.00    0.44
   4  -2   4   16.02    0.57
   4  -2   4   16.32    0.49
  -5   2  -4   26.22    0.77
   5  -2   4   26.20    0.84
   5  -2   4   26.83    0.77
  -6   2  -4    5.75    0.31
   6  -2   4    5.97    0.39
   6  -2   4    5.73    0.32
  -7   2  -4    1.21    0.23
   7  -2   4    1.20    0.23
  -8   2  -4    0.23    0.22
   8  -2   4    0.46    0.23
   8   1  -4    0.24    0.26
  -8  -1   4    0.31    0.22
   7   1  -4    0.79    0.23
  -7  -1   4    0.89    0.22
   6   1  -4    3.85    0.28
   6   1  -4    3.89    0.32
  -6  -1   4    3.99    0.31
   5   1  -4    4.12    0.29
   5   1  -4    4.12    0.27
  -5  -1   4    4.00    0.29
   4   1  -4    2.67    0.21
   4   1  -4    2.43    0.21
  -4  -1   4    2.62    0.23
   3   1  -4    0.62    0.11
   3   1  -4    0.48    0.11
  -3  -1   4    0.33    0.12
  -3  -1   4    0.24    0.07
   2   1  -4    2.72    0.15
   2   1  -4    2.69    0.17
  -2  -1   4    3.03    0.13
  -2  -1   4    2.60    0.18
   1   1  -4  227.24    5.52
   1   1  -4  224.47    5.69
  -1  -1   4  237.58    5.40
  -1  -1   4  233.38    5.54
   0   1  -4   43.57    1.17
   0   1  -4   45.12    1.12
   0   1  -4   45.54    1.11
   0  -1   4   45.65    1.15
  -1   1  -4   18.12    0.53
  -1   1  -4   19.07    0.49
   1  -1   4   18.90    0.55
  -2   1  -4   24.05    0.66
  -2   1  -4   24.62    0.61
   2  -1   4   23.56    0.70
   2  -1   4   24.65    0.64
  -3   1  -4   53.89    1.37
  -3   1  -4   56.27    1.29
   3  -1   4   53.19    1.43
   3  -1   4   53.30    1.39
  -4   1  -4    9.95    0.28
  -4   1  -4    9.47    0.34
   4  -1   4   10.35    0.34
   4  -1   4    9.84    0.40
  -5   1  -4   -0.01    0.13
   5  -1   4    0.04    0.12
   5  -1   4    0.03    0.14
  -6   1  -4    3.29    0.27
   6  -1   4    2.96    0.26
   6  -1   4    2.64    0.28
  -7   1  -4    3.78    0.32
   7  -1   4    4.43    0.33
  -8   1  -4    5.41    0.36
   8  -1   4    5.51    0.40
  -9   1  -4   -0.43    0.23
   9  -1   4   -0.50    0.24
   8   0  -4    2.62    0.36
  -8   0   4    2.00    0.27
   7   0  -4    3.34    0.37
  -7   0   4    2.91    0.31
  -7   0   4    2.42    0.30
   6   0  -4    0.22    0.17
   6   0  -4   -0.06    0.18
  -6   0   4   -0.06    0.15
   5   0  -4   35.71    1.01
   5   0  -4   37.59    1.08
  -5   0   4   39.47    1.03
   4   0  -4  171.05    4.23
   4   0  -4  179.05    4.41
  -4   0   4  176.05    4.17
   3   0  -4   61.89    1.58
   3   0  -4   59.37    1.52
  -3   0   4   60.90    1.52
   2   0  -4    5.32    0.22
   2   0  -4    5.53    0.22
  -2   0   4    6.06    0.24
  -2   0   4    5.70    0.18
   1   0  -4  135.27    3.22
   1   0  -4  132.16    3.31
  -1   0   4  134.76    3.23
  -1   0   4  131.16    3.15
   0   0  -4  410.38    9.91
   0   0  -4  436.70   10.20
   0   0   4  386.31    9.88
   0   0   4  417.53    9.66
  -1   0  -4  280.09    6.61
  -1   0  -4  280.66    6.86
   1   0   4  269.81    6.70
   1   0   4  281.30    6.44
  -2   0  -4   10.86    0.28
  -2   0  -4   11.01    0.33
   2   0   4   10.92    0.32
   2   0   4   10.48    0.37
  -3   0  -4   35.67    0.93
  -3   0  -4   36.66    0.85
   3   0   4   35.59    0.95
   3   0   4   35.20    0.98
  -4   0  -4   75.75    1.76
  -4   0  -4   75.47    1.88
   4   0   4   74.64    1.93
   4   0   4   75.95    1.93
  -5   0  -4   31.39    0.87
   5   0   4   32.51    0.91
   5   0   4   31.59    0.90
  -6   0  -4    3.03    0.25
   6   0   4    3.28    0.26
   6   0   4    3.08    0.25
  -7   0  -4    0.57    0.18
   7   0   4    0.49    0.19
  -8   0  -4    0.39    0.19
   8   0   4    0.69    0.24
  -9   0  -4    1.59    0.29
   9   0   4    0.92    0.29
   8  -1  -4   -0.21    0.26
  -8   1   4   -0.03    0.22
   7  -1  -4    0.63    0.23
  -7   1   4    0.84    0.21
  -7   1   4    0.50    0.20
   6  -1  -4    5.94    0.36
  -6   1   4    5.77    0.32
  -6   1   4    5.39    0.33
   5  -1  -4    0.28    0.12
   5  -1  -4    0.14    0.15
  -5   1   4    0.35    0.15
   4  -1  -4    1.72    0.17
   4  -1  -4    2.14    0.21
  -4   1   4    1.72    0.20
   3  -1  -4    4.39    0.22
   3  -1  -4    4.30    0.20
  -3   1   4    4.26    0.22
   2  -1  -4   33.01    0.86
   2  -1  -4   32.99    0.90
  -2   1   4   34.54    0.87
  -2   1   4   33.46    0.82
   1  -1  -4   19.17    0.51
   1  -1  -4   18.08    0.54
  -1   1   4   19.13    0.51
  -1   1   4   19.37    0.49
   0  -1  -4   36.58    0.99
   0  -1  -4   36.64    0.95
   0   1   4   37.52    0.92
   0   1   4   38.21    0.95
  -1  -1  -4   17.59    0.48
  -1  -1  -4   17.38    0.49
   1   1   4   18.13    0.50
   1   1   4   18.02    0.45
  -2  -1  -4   35.41    0.88
   2   1   4   34.46    0.91
   2   1   4   34.02    0.92
   2   1   4   34.97    0.81
  -3  -1  -4   15.26    0.44
   3   1   4   16.13    0.48
   3   1   4   15.39    0.46
  -4  -1  -4    0.03    0.09
   4   1   4    0.11    0.09
   4   1   4   -0.06    0.10
  -5  -1  -4    0.21    0.11
   5   1   4    0.17    0.12
   5   1   4    0.12    0.11
  -6  -1  -4    0.57    0.16
   6   1   4    0.79    0.16
   6   1   4    0.60    0.15
  -7  -1  -4    0.07    0.16
   7   1   4    0.01    0.18
  -8  -1  -4    0.47    0.22
   8   1   4    0.28    0.20
  -9  -1  -4   -0.06    0.24
   9   1   4   -0.03    0.23
   8  -2  -4    1.27    0.33
  -8   2   4    0.71    0.23
   7  -2  -4    2.76    0.38
  -7   2   4    2.54    0.29
  -7   2   4    2.63    0.29
   6  -2  -4    5.21    0.38
  -6   2   4    5.24    0.31
  -6   2   4    5.20    0.30
   5  -2  -4   25.39    0.82
  -5   2   4   25.79    0.76
  -5   2   4   27.34    0.75
   4  -2  -4  113.21    2.93
   4  -2  -4  115.96    2.78
  -4   2   4  113.08    2.75
   3  -2  -4   19.17    0.53
   3  -2  -4   19.38    0.59
   3  -2  -4   19.17    0.48
  -3   2   4   19.43    0.55
   2  -2  -4   45.45    1.12
   2  -2  -4   45.10    1.21
  -2   2   4   45.09    1.13
  -2   2   4   45.36    1.11
   1  -2  -4  282.92    7.02
   1  -2  -4  289.10    6.73
  -1   2   4  293.64    6.77
  -1   2   4  267.16    6.58
   0  -2  -4  275.74    6.66
   0  -2  -4  273.89    6.37
   0   2   4  259.20    6.23
   0   2   4  265.79    6.43
  -1  -2  -4   28.09    0.76
  -1  -2  -4   27.95    0.70
   1   2   4   28.31    0.68
   1   2   4   27.18    0.73
  -2  -2  -4   13.25    0.36
   2   2   4   12.74    0.40
   2   2   4   13.14    0.32
  -3  -2  -4   79.75    1.96
   3   2   4   81.60    2.01
   3   2   4   79.91    2.05
  -4  -2  -4   47.84    1.23
   4   2   4   48.13    1.30
   4   2   4   49.89    1.27
  -5  -2  -4   52.17    1.36
   5   2   4   55.13    1.39
   5   2   4   53.04    1.44
  -6  -2  -4    1.11    0.17
   6   2   4    1.06    0.17
   6   2   4    1.63    0.21
  -7  -2  -4    1.82    0.25
   7   2   4    1.62    0.22
  -8  -2  -4    7.25    0.41
   8   2   4    6.87    0.44
   9   2   4    6.01    0.48
   8  -3  -4    0.65    0.30
  -8   3   4    1.07    0.27
   7  -3  -4    0.32    0.24
  -7   3   4    0.10    0.19
  -7   3   4    0.24    0.20
   6  -3  -4    3.73    0.36
  -6   3   4    4.12    0.31
  -6   3   4    4.16    0.27
   5  -3  -4    0.40    0.19
  -5   3   4    0.42    0.13
  -5   3   4    0.10    0.13
   4  -3  -4   17.13    0.59
  -4   3   4   17.22    0.54
  -4   3   4   17.45    0.50
   3  -3  -4   50.34    1.23
   3  -3  -4   49.81    1.35
   3  -3  -4   49.72    1.24
  -3   3   4   48.80    1.25
   2  -3  -4   14.09    0.38
   2  -3  -4   13.17    0.46
  -2   3   4   13.98    0.38
  -2   3   4   14.08    0.42
   1  -3  -4    2.75    0.19
   1  -3  -4    2.90    0.11
  -1   3   4    2.67    0.15
  -1   3   4    3.19    0.14
   0  -3  -4  118.36    2.74
   0  -3  -4  114.92    2.94
   0   3   4  112.88    2.80
  -1  -3  -4   70.92    1.81
  -1  -3  -4   71.68    1.68
   1   3   4   69.26    1.66
   1   3   4   68.34    1.73
  -2  -3  -4   17.36    0.45
  -2  -3  -4   16.99    0.51
   2   3   4   17.11    0.43
   2   3   4   17.46    0.49
  -3  -3  -4   22.97    0.61
   3   3   4   22.79    0.67
   3   3   4   22.95    0.64
   3   3   4   23.29    0.56
  -4  -3  -4    3.97    0.19
   4   3   4    3.91    0.24
   4   3   4    4.02    0.22
  -5  -3  -4    3.13    0.20
   5   3   4    3.34    0.22
   5   3   4    3.18    0.25
  -6  -3  -4    7.68    0.32
   6   3   4    7.60    0.39
   6   3   4    8.25    0.34
  -7  -3  -4   10.11    0.40
   7   3   4    9.33    0.47
  -8  -3  -4   -0.07    0.18
   8   3   4    0.30    0.22
  -9  -3  -4    0.04    0.21
   9   3   4    0.06    0.25
   7  -4  -4    0.22    0.28
  -7   4   4    0.00    0.21
   6  -4  -4    4.84    0.40
  -6   4   4    5.06    0.34
   5  -4  -4   28.40    0.89
  -5   4   4   27.38    0.76
  -5   4   4   26.80    0.80
   4  -4  -4   26.77    0.83
  -4   4   4   27.02    0.72
  -4   4   4   25.80    0.75
   3  -4  -4    0.47    0.16
   3  -4  -4    0.48    0.10
  -3   4   4    0.49    0.09
  -3   4   4    0.45    0.12
   2  -4  -4   61.80    1.65
  -2   4   4   60.85    1.53
  -2   4   4   62.45    1.49
  -2   4   4   61.26    1.52
   1  -4  -4  208.53    5.32
  -1   4   4  209.35    4.96
  -1   4   4  212.51    5.10
  -1   4   4  216.78    5.01
   0  -4  -4   96.65    2.55
   0   4   4   99.01    2.35
   0   4   4  100.79    2.42
  -1  -4  -4    6.98    0.31
  -1  -4  -4    7.34    0.20
   1   4   4    7.29    0.23
   1   4   4    7.00    0.25
  -2  -4  -4   56.22    1.33
  -2  -4  -4   55.65    1.45
   2   4   4   53.59    1.39
   2   4   4   54.04    1.31
  -3  -4  -4  154.71    3.67
   3   4   4  154.00    3.58
   3   4   4  152.01    3.75
  -4  -4  -4   44.63    1.14
   4   4   4   45.10    1.24
   4   4   4   45.08    1.18
  -5  -4  -4    0.29    0.12
   5   4   4    0.33    0.15
   5   4   4    0.97    0.16
  -6  -4  -4    6.51    0.30
   6   4   4    6.49    0.31
   6   4   4    6.30    0.37
  -7  -4  -4   13.50    0.50
   7   4   4   13.46    0.57
  -8  -4  -4    7.96    0.42
   8   4   4    7.08    0.45
  -9  -4  -4    1.02    0.28
   9   4   4    0.73    0.31
   7  -5  -4    0.40    0.27
  -7   5   4    0.05    0.22
   6  -5  -4    2.35    0.32
  -6   5   4    2.26    0.30
   5  -5  -4   -0.08    0.18
  -5   5   4   -0.02    0.17
   4  -5  -4    2.28    0.29
  -4   5   4    1.73    0.23
   3  -5  -4   11.68    0.38
   3  -5  -4   11.94    0.48
  -3   5   4   10.89    0.40
   2  -5  -4   16.68    0.59
   2  -5  -4   16.56    0.49
  -2   5   4   16.73    0.51
   1  -5  -4    7.05    0.36
  -1   5   4    7.61    0.28
  -1   5   4    7.86    0.28
   0  -5  -4    5.49    0.31
   0   5   4    5.50    0.24
   0   5   4    5.61    0.23
  -1  -5  -4   51.11    1.44
   1   5   4   51.86    1.34
   1   5   4   54.31    1.29
  -2  -5  -4    4.11    0.24
  -2  -5  -4    4.57    0.15
   2   5   4    4.22    0.18
   2   5   4    4.50    0.23
  -3  -5  -4    0.08    0.07
  -3  -5  -4    0.20    0.14
   3   5   4    0.10    0.08
   3   5   4    0.05    0.10
  -4  -5  -4    4.43    0.20
   4   5   4    3.77    0.24
  -5  -5  -4    1.27    0.15
   5   5   4    1.83    0.21
   5   5   4    1.89    0.26
  -6  -5  -4    6.55    0.31
   6   5   4    6.01    0.37
   6   5   4    6.66    0.34
  -7  -5  -4    0.90    0.19
   7   5   4    1.16    0.28
  -8  -5  -4    0.48    0.21
   8   5   4    0.55    0.29
   7  -6  -4    0.88    0.32
  -7   6   4    0.37    0.26
   6  -6  -4   16.70    0.70
  -6   6   4   15.48    0.59
   5  -6  -4   19.56    0.72
  -5   6   4   17.37    0.62
   4  -6  -4    6.71    0.41
  -4   6   4    6.38    0.35
   3  -6  -4   18.38    0.57
   3  -6  -4   17.81    0.64
  -3   6   4   18.34    0.59
   2  -6  -4  103.91    2.61
   2  -6  -4  108.52    2.77
  -2   6   4  103.65    2.55
   1  -6  -4   56.58    1.57
  -1   6   4   56.16    1.42
  -1   6   4   56.21    1.45
   0  -6  -4   38.86    1.15
   0   6   4   40.81    1.06
   0   6   4   39.67    1.03
  -1  -6  -4    8.88    0.41
   1   6   4    8.61    0.34
   1   6   4    9.32    0.32
  -2  -6  -4   59.50    1.63
   2   6   4   60.87    1.48
   2   6   4   59.20    1.54
  -3  -6  -4   91.35    2.37
   3   6   4   89.72    2.17
   3   6   4   89.62    2.27
  -4  -6  -4   24.65    0.78
   4   6   4   23.82    0.72
  -5  -6  -4   -0.05    0.13
   5   6   4   -0.08    0.15
  -6  -6  -4   25.91    0.75
   6   6   4   24.88    0.87
   6   6   4   26.39    0.80
  -7  -6  -4    8.85    0.40
   7   6   4    8.61    0.52
  -8  -6  -4    1.77    0.26
   8   6   4    2.13    0.37
   6  -7  -4    0.34    0.30
  -6   7   4    0.38    0.24
   5  -7  -4    5.65    0.42
  -5   7   4    6.20    0.39
   4  -7  -4    6.45    0.44
  -4   7   4    7.43    0.39
   3  -7  -4    4.72    0.38
   3  -7  -4    4.80    0.31
  -3   7   4    4.85    0.29
   2  -7  -4    0.28    0.20
   2  -7  -4    0.31    0.15
  -2   7   4    0.36    0.17
   1  -7  -4    8.39    0.37
   1  -7  -4    9.51    0.43
  -1   7   4    8.99    0.37
   0  -7  -4    9.03    0.44
   0   7   4    9.77    0.38
   0   7   4    9.39    0.36
  -1  -7  -4    9.36    0.46
   1   7   4    9.78    0.37
   1   7   4    9.73    0.39
  -2  -7  -4    0.70    0.19
   2   7   4    0.58    0.16
   2   7   4    0.70    0.14
  -3  -7  -4    1.59    0.24
   3   7   4    1.66    0.23
   3   7   4    1.61    0.19
  -4  -7  -4    8.80    0.44
   4   7   4    8.51    0.39
  -5  -7  -4    1.57    0.25
   5   7   4    2.12    0.24
  -6  -7  -4    0.09    0.23
   6   7   4    0.17    0.19
   5  -8  -4    1.32    0.32
  -5   8   4    1.46    0.26
   4  -8  -4    0.68    0.28
  -4   8   4    0.43    0.23
   3  -8  -4   13.84    0.52
   3  -8  -4   13.45    0.59
  -3   8   4   11.88    0.49
   2  -8  -4   25.60    0.87
   2  -8  -4   25.05    0.78
  -2   8   4   25.05    0.77
   1  -8  -4   20.21    0.65
   1  -8  -4   18.90    0.71
  -1   8   4   19.56    0.62
   0  -8  -4    0.41    0.21
   0   8   4    0.21    0.15
  -1  -8  -4   24.83    0.86
   1   8   4   25.32    0.75
   1   8   4   26.16    0.78
  -2  -8  -4   35.49    1.12
   2   8   4   35.19    1.01
   2   8   4   35.63    0.97
  -3  -8  -4   45.45    1.36
   3   8   4   46.48    1.22
   3   8   4   46.01    1.26
  -4  -8  -4    3.43    0.36
   4   8   4    3.25    0.32
  -5  -8  -4   12.87    0.58
   5   8   4   11.84    0.51
  -6  -8  -4   15.78    0.69
   6   8   4   16.21    0.62
  -7  -8  -4    7.93    0.54
   4  -9  -4    2.77    0.41
  -4   9   4    3.34    0.37
   3  -9  -4    0.77    0.24
   3  -9  -4    0.90    0.29
  -3   9   4    0.39    0.21
   2  -9  -4    0.75    0.23
   2  -9  -4    0.64    0.25
  -2   9   4    0.75    0.24
   1  -9  -4    3.25    0.35
   1  -9  -4    3.37    0.36
  -1   9   4    3.75    0.34
   0  -9  -4    5.23    0.42
   0  -9  -4    5.00    0.36
   0   9   4    5.27    0.35
  -1  -9  -4   13.13    0.54
  -1  -9  -4   13.63    0.60
   1   9   4   13.44    0.52
  -2  -9  -4    0.32    0.25
   2   9   4    0.24    0.18
   2   9   4    0.38    0.19
  -3  -9  -4    2.01    0.32
   3   9   4    1.03    0.22
   3   9   4    1.34    0.24
  -4  -9  -4    7.47    0.50
   4   9   4    7.84    0.43
  -5  -9  -4    4.60    0.45
   5   9   4    5.06    0.38
  -6  -9  -4    0.51    0.28
   6   9   4    0.57    0.25
   2 -10  -4   11.28    0.55
  -2  10   4   11.30    0.55
   1 -10  -4   -0.17    0.22
  -1  10   4   -0.01    0.23
   0 -10  -4    4.80    0.40
  -1 -10  -4   21.70    0.75
   1  10   4   21.32    0.73
  -2 -10  -4   20.56    0.74
   2  10   4   21.36    0.72
   3  10   4    5.64    0.40
   3   8  -5   19.20    0.75
   2   8  -5    1.48    0.30
  -2  -8   5    0.79    0.26
   1   8  -5    0.72    0.27
  -1  -8   5    0.67    0.25
   0   8  -5   16.47    0.66
   0  -8   5   18.18    0.70
  -1   8  -5   34.07    1.03
   1  -8   5   33.46    1.08
  -2   8  -5    5.30    0.39
   2  -8   5    5.24    0.46
  -3   8  -5    0.92    0.26
   3  -8   5    0.84    0.31
   5   7  -5    1.46    0.31
  -5  -7   5    1.30    0.31
   4   7  -5    0.99    0.27
  -4  -7   5    1.21    0.28
   3   7  -5    3.21    0.35
   3   7  -5    3.20    0.38
  -3  -7   5    3.02    0.33
   2   7  -5    5.37    0.40
   2   7  -5    6.05    0.40
  -2  -7   5    4.81    0.36
   1   7  -5    0.61    0.23
  -1  -7   5    0.86    0.23
   0   7  -5    0.21    0.21
   0  -7   5    0.23    0.20
  -1   7  -5    1.71    0.25
   1  -7   5    1.48    0.24
  -2   7  -5    1.74    0.24
   2  -7   5    1.47    0.27
  -3   7  -5    0.58    0.22
   3  -7   5    0.32    0.25
  -4   7  -5    2.33    0.31
   4  -7   5    2.98    0.39
   6   6  -5    1.33    0.31
  -6  -6   5    1.08    0.31
   5   6  -5    8.21    0.48
  -5  -6   5    8.37    0.48
   4   6  -5   23.73    0.79
  -4  -6   5   23.02    0.81
   3   6  -5   15.18    0.58
  -3  -6   5   14.86    0.54
   2   6  -5    0.79    0.21
   2   6  -5    0.88    0.20
  -2  -6   5    0.91    0.19
   1   6  -5   12.55    0.51
   1   6  -5   12.64    0.48
  -1  -6   5   11.76    0.48
   0   6  -5   70.43    1.77
   0   6  -5   70.13    1.85
   0  -6   5   67.42    1.83
  -1   6  -5   20.43    0.70
  -1   6  -5   19.91    0.64
   1  -6   5   19.02    0.68
  -2   6  -5   10.46    0.48
  -2   6  -5   10.44    0.43
   2  -6   5   10.51    0.49
  -3   6  -5    4.20    0.30
  -3   6  -5    4.29    0.37
   3  -6   5    3.77    0.33
  -4   6  -5   22.70    0.70
   4  -6   5   22.55    0.83
   5  -6   5   15.37    0.71
   6  -6   5    0.30    0.31
   6   5  -5    1.73    0.29
  -6  -5   5    2.85    0.40
   5   5  -5    1.82    0.28
  -5  -5   5    1.97    0.29
   4   5  -5    0.62    0.21
  -4  -5   5    0.51    0.23
   3   5  -5    3.85    0.32
  -3  -5   5    3.86    0.25
   2   5  -5    5.67    0.35
   2   5  -5    5.44    0.34
  -2  -5   5    5.96    0.30
   1   5  -5    3.89    0.28
   1   5  -5    3.88    0.31
  -1  -5   5    4.25    0.27
   0   5  -5   10.24    0.40
   0   5  -5   10.25    0.45
   0  -5   5   10.55    0.42
  -1   5  -5    0.17    0.17
  -1   5  -5    0.12    0.14
   1  -5   5    0.05    0.15
  -2   5  -5    2.11    0.28
  -2   5  -5    2.25    0.22
   2  -5   5    1.91    0.27
  -3   5  -5    3.94    0.27
  -3   5  -5    4.35    0.33
   3  -5   5    3.16    0.32
  -4   5  -5    1.05    0.18
  -4   5  -5    0.88    0.22
   4  -5   5    0.68    0.24
  -5   5  -5   -0.03    0.21
   5  -5   5   -0.08    0.25
  -6   5  -5    0.46    0.26
   6  -5   5    0.87    0.29
   7   4  -5   -0.02    0.25
  -7  -4   5   -0.13    0.27
   6   4  -5    5.54    0.41
  -6  -4   5    5.87    0.44
   5   4  -5   16.20    0.61
  -5  -4   5   16.24    0.63
   4   4  -5   31.78    0.96
  -4  -4   5   33.28    0.97
   3   4  -5    6.57    0.36
  -3  -4   5    6.80    0.29
  -3  -4   5    6.69    0.37
   2   4  -5   20.73    0.66
   2   4  -5   19.99    0.64
  -2  -4   5   19.92    0.60
   1   4  -5   95.86    2.39
   1   4  -5   96.85    2.47
  -1  -4   5  100.21    2.45
   0   4  -5  106.31    2.71
   0   4  -5  109.00    2.61
   0  -4   5  108.41    2.70
  -1   4  -5    1.34    0.16
  -1   4  -5    0.96    0.17
   1  -4   5    1.32    0.18
  -2   4  -5   10.94    0.37
  -2   4  -5   11.15    0.45
   2  -4   5   10.27    0.43
  -3   4  -5   51.21    1.28
  -3   4  -5   51.33    1.38
   3  -4   5   50.01    1.40
  -4   4  -5   30.35    0.90
  -4   4  -5   29.30    0.80
   4  -4   5   29.52    0.94
  -5   4  -5    2.71    0.31
   5  -4   5    2.42    0.35
  -6   4  -5    2.64    0.33
   6  -4   5    2.28    0.33
  -7   4  -5    0.31    0.24
   7   3  -5    5.43    0.42
  -7  -3   5    5.56    0.44
   6   3  -5    0.00    0.18
  -6  -3   5    0.21    0.24
   5   3  -5    0.77    0.20
  -5  -3   5    1.09    0.25
   4   3  -5   15.08    0.55
  -4  -3   5   15.90    0.57
   3   3  -5   17.66    0.60
  -3  -3   5   18.19    0.60
  -3  -3   5   18.71    0.53
   2   3  -5    0.09    0.13
  -2  -3   5    0.30    0.10
  -2  -3   5    0.06    0.14
   1   3  -5    0.22    0.11
   1   3  -5    0.21    0.14
  -1  -3   5    0.16    0.10
   0   3  -5    2.40    0.22
   0   3  -5    1.99    0.16
   0  -3   5    2.29    0.19
  -1   3  -5    9.80    0.32
  -1   3  -5    8.66    0.37
   1  -3   5    8.08    0.35
  -2   3  -5    0.16    0.09
  -2   3  -5    0.03    0.12
   2  -3   5    0.34    0.16
  -3   3  -5    5.26    0.29
  -3   3  -5    4.89    0.22
   3  -3   5    5.83    0.33
  -4   3  -5    3.37    0.20
  -4   3  -5    3.96    0.29
   4  -3   5    3.60    0.32
  -5   3  -5    6.64    0.36
   5  -3   5    6.68    0.41
  -6   3  -5    2.91    0.32
   6  -3   5    3.91    0.38
  -7   3  -5   -0.06    0.22
  -8   3  -5    0.02    0.26
   8   2  -5    0.17    0.30
   7   2  -5    0.73    0.26
   7   2  -5    1.15    0.26
  -7  -2   5    0.72    0.25
   6   2  -5   31.80    0.97
   6   2  -5   29.55    0.91
  -6  -2   5   29.52    0.93
   5   2  -5   51.23    1.44
   5   2  -5   56.82    1.51
  -5  -2   5   54.88    1.46
   4   2  -5   16.85    0.57
   4   2  -5   18.05    0.58
  -4  -2   5   18.21    0.61
   3   2  -5    0.36    0.11
   3   2  -5    0.31    0.13
  -3  -2   5    0.35    0.14
  -3  -2   5    0.35    0.09
   2   2  -5  123.09    3.09
   2   2  -5  126.09    3.14
  -2  -2   5  127.63    3.07
  -2  -2   5  126.10    3.04
   1   2  -5  183.65    4.62
   1   2  -5  187.74    4.57
  -1  -2   5  192.79    4.56
   0   2  -5   91.58    2.15
   0   2  -5   87.26    2.24
   0  -2   5   88.75    2.22
  -1   2  -5    5.45    0.28
  -1   2  -5    5.70    0.23
   1  -2   5    5.78    0.27
  -2   2  -5   14.02    0.47
  -2   2  -5   15.02    0.42
   2  -2   5   15.24    0.41
   2  -2   5   14.65    0.50
  -3   2  -5  121.86    2.83
  -3   2  -5  117.73    2.96
   3  -2   5  121.08    3.00
   3  -2   5  120.30    3.03
  -4   2  -5   46.80    1.14
  -4   2  -5   46.02    1.24
   4  -2   5   47.22    1.31
   4  -2   5   46.60    1.23
  -5   2  -5    1.41    0.20
   5  -2   5    1.43    0.20
   5  -2   5    1.88    0.25
  -6   2  -5    0.29    0.19
   6  -2   5    0.23    0.16
   6  -2   5   -0.15    0.20
  -7   2  -5    5.74    0.35
   7  -2   5    6.29    0.37
  -8   2  -5    2.47    0.35
   8  -2   5    2.80    0.37
   8   1  -5    0.60    0.30
  -8  -1   5    0.01    0.23
   7   1  -5    2.31    0.31
   7   1  -5    2.06    0.28
  -7  -1   5    1.85    0.28
   6   1  -5    0.61    0.20
   6   1  -5    0.54    0.19
  -6  -1   5    0.62    0.21
   5   1  -5    6.48    0.34
   5   1  -5    6.61    0.35
  -5  -1   5    6.60    0.37
   4   1  -5   11.48    0.43
   4   1  -5   11.65    0.43
  -4  -1   5   11.54    0.45
   3   1  -5   15.76    0.48
   3   1  -5   14.82    0.48
  -3  -1   5   14.75    0.51
   2   1  -5    0.46    0.12
   2   1  -5    0.48    0.09
  -2  -1   5    0.28    0.11
  -2  -1   5    0.76    0.10
   1   1  -5    4.71    0.24
   1   1  -5    5.00    0.18
  -1  -1   5    5.00    0.22
  -1  -1   5    5.21    0.24
   0   1  -5   90.82    2.27
   0   1  -5   87.12    2.25
   0  -1   5   93.25    2.26
   0  -1   5   91.96    2.18
  -1   1  -5    2.99    0.15
  -1   1  -5    3.02    0.12
  -1   1  -5    3.10    0.20
   1  -1   5    3.11    0.20
  -2   1  -5   22.79    0.67
  -2   1  -5   24.09    0.61
   2  -1   5   23.88    0.71
   2  -1   5   25.16    0.64
  -3   1  -5    1.21    0.16
  -3   1  -5    1.18    0.10
   3  -1   5    1.06    0.16
   3  -1   5    1.07    0.12
  -4   1  -5    2.32    0.21
   4  -1   5    2.93    0.26
   4  -1   5    2.39    0.17
  -5   1  -5    7.90    0.35
   5  -1   5    7.63    0.32
   5  -1   5    7.71    0.39
  -6   1  -5    3.51    0.29
   6  -1   5    3.54    0.27
   6  -1   5    3.25    0.31
  -7   1  -5    0.04    0.18
   7  -1   5   -0.13    0.18
  -8   1  -5    0.65    0.21
   8  -1   5    0.46    0.23
   8   0  -5    0.36    0.27
  -8   0   5    0.28    0.23
  -8   0   5    0.09    0.23
   7   0  -5    6.21    0.45
  -7   0   5    5.56    0.40
   6   0  -5   15.11    0.60
   6   0  -5   14.26    0.53
  -6   0   5   15.62    0.56
   5   0  -5   20.88    0.70
   5   0  -5   21.65    0.66
  -5   0   5   20.85    0.67
   4   0  -5    0.41    0.13
   4   0  -5    0.28    0.13
  -4   0   5    0.10    0.15
   3   0  -5   75.78    1.89
   3   0  -5   76.15    1.96
  -3   0   5   75.49    1.89
   2   0  -5  268.81    6.44
   2   0  -5  268.24    6.67
  -2   0   5  278.08    6.46
  -2   0   5  262.63    6.31
   1   0  -5   69.65    1.76
   1   0  -5   68.02    1.78
  -1   0   5   73.63    1.76
  -1   0   5   70.33    1.72
   0   0  -5    7.33    0.28
   0   0  -5    7.69    0.25
   0   0   5    6.99    0.26
   0   0   5    7.73    0.28
  -1   0  -5  108.47    2.66
  -1   0  -5  110.20    2.71
   1   0   5  107.34    2.70
   1   0   5  109.46    2.57
  -2   0  -5   90.04    2.20
   2   0   5   86.31    2.25
   2   0   5   92.05    2.25
  -3   0  -5  109.60    2.48
  -3   0  -5  105.60    2.60
   3   0   5  108.71    2.68
   3   0   5  101.53    2.67
  -4   0  -5   18.18    0.54
   4   0   5   17.92    0.53
   4   0   5   16.47    0.57
  -5   0  -5    0.97    0.16
   5   0   5    1.00    0.15
   5   0   5    0.95    0.18
  -6   0  -5   15.37    0.53
   6   0   5   15.60    0.57
   6   0   5   15.80    0.54
  -7   0  -5    7.31    0.37
   7   0   5    7.18    0.41
   7   0   5    7.74    0.39
  -8   0  -5    1.48    0.25
   8   0   5    1.61    0.28
  -9   0  -5   -0.20    0.24
   9   0   5    0.17    0.26
   8  -1  -5    2.90    0.39
  -8   1   5    2.56    0.36
  -8   1   5    2.88    0.35
   7  -1  -5    0.76    0.25
  -7   1   5    0.85    0.23
  -7   1   5    1.06    0.22
   6  -1  -5    1.22    0.21
   6  -1  -5    1.21    0.24
  -6   1   5    1.07    0.21
   5  -1  -5    2.13    0.24
   5  -1  -5    2.32    0.23
  -5   1   5    1.83    0.25
   4  -1  -5    0.51    0.15
   4  -1  -5    0.57    0.13
  -4   1   5    0.36    0.13
   3  -1  -5    5.33    0.23
   3  -1  -5    4.98    0.26
  -3   1   5    5.28    0.27
   2  -1  -5    3.19    0.17
   2  -1  -5    2.99    0.18
  -2   1   5    3.04    0.12
  -2   1   5    3.17    0.20
   1  -1  -5    1.93    0.14
   1  -1  -5    1.93    0.14
  -1   1   5    2.12    0.14
  -1   1   5    2.01    0.12
   0  -1  -5   21.62    0.62
   0  -1  -5   21.63    0.61
   0   1   5   21.89    0.58
   0   1   5   22.59    0.60
  -1  -1  -5   15.23    0.45
  -1  -1  -5   15.11    0.45
   1   1   5   15.57    0.42
   1   1   5   15.77    0.47
  -2  -1  -5    5.51    0.21
   2   1   5    5.55    0.17
   2   1   5    5.23    0.21
   2   1   5    5.19    0.25
  -3  -1  -5    8.05    0.28
   3   1   5    7.07    0.27
   3   1   5    7.42    0.31
  -4  -1  -5   12.35    0.41
   4   1   5   13.11    0.45
   4   1   5   12.66    0.42
  -5  -1  -5    4.41    0.24
   5   1   5    4.52    0.25
   5   1   5    5.17    0.29
  -6  -1  -5    1.43    0.19
   6   1   5    1.40    0.20
   6   1   5    1.41    0.20
  -7  -1  -5    1.80    0.23
   7   1   5    2.09    0.24
   7   1   5    2.74    0.29
  -8  -1  -5    1.07    0.22
   8   1   5    1.71    0.28
  -9  -1  -5    0.00    0.21
   9   1   5    0.37    0.26
   8  -2  -5    3.19    0.47
  -8   2   5    2.81    0.36
  -8   2   5    2.32    0.30
   7  -2  -5   12.09    0.57
  -7   2   5   11.63    0.51
  -7   2   5   11.18    0.48
   6  -2  -5   19.27    0.72
  -6   2   5   20.52    0.65
  -6   2   5   21.62    0.68
   5  -2  -5    6.34    0.35
   5  -2  -5    6.59    0.31
  -5   2   5    6.64    0.34
   4  -2  -5   20.42    0.67
   4  -2  -5   20.32    0.59
  -4   2   5   20.89    0.63
   3  -2  -5  102.19    2.44
   3  -2  -5   97.56    2.57
  -3   2   5  100.07    2.43
   2  -2  -5  355.88    8.49
   2  -2  -5  349.55    8.87
  -2   2   5  367.39    8.59
  -2   2   5  360.16    8.34
   1  -2  -5   17.80    0.55
   1  -2  -5   17.94    0.49
  -1   2   5   18.00    0.48
  -1   2   5   18.03    0.51
   0  -2  -5   52.02    1.35
   0  -2  -5   50.15    1.26
   0   2   5   49.96    1.27
   0   2   5   49.91    1.23
  -1  -2  -5  244.48    6.08
  -1  -2  -5  251.60    5.84
   1   2   5  243.15    5.91
   1   2   5  242.27    5.68
  -2  -2  -5  251.05    6.11
  -2  -2  -5  247.67    5.87
   2   2   5  241.57    5.73
  -3  -2  -5   74.10    1.81
   3   2   5   74.39    1.89
   3   2   5   72.09    1.86
  -4  -2  -5    0.14    0.08
   4   2   5   -0.04    0.11
   4   2   5    0.12    0.12
  -5  -2  -5   23.50    0.66
   5   2   5   21.98    0.69
   5   2   5   22.62    0.70
  -6  -2  -5   33.14    0.93
   6   2   5   34.45    0.96
   6   2   5   33.36    0.99
  -7  -2  -5   21.64    0.69
   7   2   5   21.72    0.73
   7   2   5   21.26    0.69
  -8  -2  -5    2.50    0.32
   8   2   5    2.85    0.35
  -9  -2  -5   -0.06    0.24
   9   2   5    0.09    0.24
   8  -3  -5   -0.01    0.32
  -8   3   5    0.12    0.26
  -8   3   5    0.09    0.23
   7  -3  -5    0.30    0.27
  -7   3   5    0.09    0.21
  -7   3   5    0.10    0.19
   6  -3  -5    1.71    0.27
  -6   3   5    1.90    0.25
  -6   3   5    1.68    0.23
   5  -3  -5    6.57    0.39
  -5   3   5    6.97    0.35
  -5   3   5    5.73    0.29
   4  -3  -5    0.34    0.12
   4  -3  -5    0.26    0.16
  -4   3   5    0.20    0.13
   3  -3  -5    3.93    0.19
   3  -3  -5    3.68    0.27
  -3   3   5    3.91    0.22
   2  -3  -5    4.49    0.17
   2  -3  -5    4.12    0.25
  -2   3   5    4.28    0.22
  -2   3   5    4.54    0.17
   1  -3  -5    2.92    0.13
   1  -3  -5    2.82    0.20
  -1   3   5    2.86    0.17
  -1   3   5    2.73    0.14
   0  -3  -5   81.05    2.10
   0  -3  -5   81.16    1.95
   0   3   5   80.05    1.99
   0   3   5   80.52    1.92
  -1  -3  -5    7.12    0.28
  -1  -3  -5    7.30    0.22
   1   3   5    6.75    0.22
   1   3   5    6.82    0.25
  -2  -3  -5    8.69    0.31
  -2  -3  -5    8.43    0.26
   2   3   5    8.19    0.29
   2   3   5    8.14    0.23
  -3  -3  -5   38.02    0.96
   3   3   5   37.91    1.03
   3   3   5   37.55    1.00
   3   3   5   36.80    0.89
  -4  -3  -5   25.94    0.70
   4   3   5   25.88    0.76
   4   3   5   25.40    0.74
  -5  -3  -5    0.16    0.12
   5   3   5    0.15    0.13
   5   3   5   -0.03    0.12
  -6  -3  -5    2.17    0.22
   6   3   5    2.37    0.24
   6   3   5    2.02    0.24
  -7  -3  -5    5.74    0.33
   7   3   5    6.10    0.38
   7   3   5    6.64    0.35
  -8  -3  -5   -0.06    0.20
   8   3   5    0.07    0.23
  -9  -3  -5    0.71    0.28
   9   3   5    0.24    0.25
   7  -4  -5    7.46    0.53
  -7   4   5    6.62    0.42
   6  -4  -5    1.44    0.28
  -6   4   5    1.24    0.22
   5  -4  -5    0.36    0.21
  -5   4   5    0.37    0.17
   4  -4  -5   13.96    0.54
  -4   4   5   14.01    0.43
  -4   4   5   13.19    0.47
   3  -4  -5   80.61    2.17
  -3   4   5   80.80    2.01
  -3   4   5   83.85    1.99
   2  -4  -5   56.49    1.57
   2  -4  -5   59.10    1.40
  -2   4   5   56.37    1.43
   1  -4  -5    5.75    0.17
   1  -4  -5    5.37    0.31
  -1   4   5    5.85    0.22
  -1   4   5    5.67    0.24
   0  -4  -5   19.63    0.64
   0  -4  -5   20.03    0.50
   0   4   5   21.33    0.57
   0   4   5   20.01    0.55
  -1  -4  -5  191.68    4.36
  -1  -4  -5  182.85    4.62
   1   4   5  178.03    4.45
   1   4   5  181.55    4.28
  -2  -4  -5  100.26    2.35
  -2  -4  -5   97.58    2.51
   2   4   5   95.25    2.42
   2   4   5   97.94    2.30
  -3  -4  -5   16.47    0.46
  -3  -4  -5   16.83    0.53
   3   4   5   16.08    0.51
   3   4   5   16.85    0.43
  -4  -4  -5    9.78    0.33
   4   4   5   10.15    0.37
   4   4   5    9.64    0.39
  -5  -4  -5   59.03    1.50
   5   4   5   59.50    1.55
   5   4   5   59.29    1.62
  -6  -4  -5   16.86    0.53
   6   4   5   16.60    0.57
   6   4   5   15.97    0.60
  -7  -4  -5    2.06    0.26
   7   4   5    2.04    0.29
   7   4   5    2.28    0.27
  -8  -4  -5    0.55    0.22
   8   4   5    0.90    0.27
  -9  -4  -5    1.04    0.27
   7  -5  -5    0.66    0.32
  -7   5   5    0.76    0.25
   6  -5  -5    0.98    0.29
  -6   5   5    0.94    0.22
   5  -5  -5    0.92    0.24
  -5   5   5    1.15    0.20
   4  -5  -5    0.10    0.20
  -4   5   5    0.05    0.16
   3  -5  -5    2.02    0.18
   3  -5  -5    2.05    0.26
  -3   5   5    1.90    0.22
   2  -5  -5    3.94    0.29
  -2   5   5    4.53    0.25
  -2   5   5    4.03    0.21
   1  -5  -5   22.05    0.75
  -1   5   5   23.69    0.65
  -1   5   5   24.02    0.65
   0  -5  -5   13.68    0.52
   0   5   5   14.16    0.43
   0   5   5   13.49    0.42
  -1  -5  -5    2.40    0.22
   1   5   5    1.77    0.14
   1   5   5    1.69    0.15
  -2  -5  -5   10.66    0.30
  -2  -5  -5   10.43    0.41
   2   5   5    9.68    0.36
   2   5   5   10.98    0.32
  -3  -5  -5    8.76    0.37
  -3  -5  -5    8.81    0.28
   3   5   5    8.84    0.35
   3   5   5    8.79    0.28
  -4  -5  -5    8.09    0.38
  -4  -5  -5    8.09    0.28
   4   5   5    7.64    0.34
  -5  -5  -5    0.06    0.12
   5   5   5    0.21    0.16
   5   5   5    0.17    0.18
  -6  -5  -5    1.00    0.18
   6   5   5    0.98    0.22
   6   5   5    0.96    0.20
  -7  -5  -5    1.69    0.22
   7   5   5    2.15    0.31
   7   5   5    1.61    0.24
  -8  -5  -5    0.09    0.21
   8   5   5    0.25    0.27
   6  -6  -5    0.16    0.29
  -6   6   5   -0.01    0.23
   5  -6  -5    2.33    0.34
  -5   6   5    2.42    0.32
   4  -6  -5   51.18    1.47
  -4   6   5   49.47    1.34
   3  -6  -5   48.94    1.38
   3  -6  -5   47.48    1.25
  -3   6   5   44.80    1.24
   2  -6  -5   25.93    0.85
  -2   6   5   26.02    0.75
   1  -6  -5   31.41    0.98
  -1   6   5   31.42    0.87
  -1   6   5   32.63    0.87
   0  -6  -5  119.93    3.19
   0   6   5  126.07    3.03
   0   6   5  121.98    2.93
  -1  -6  -5  110.84    2.84
   1   6   5  107.13    2.68
   1   6   5  105.83    2.58
  -2  -6  -5   57.26    1.56
   2   6   5   56.58    1.40
   2   6   5   55.79    1.47
  -3  -6  -5    3.96    0.29
   3   6   5    3.96    0.21
   3   6   5    4.29    0.27
  -4  -6  -5   46.92    1.30
   4   6   5   44.77    1.24
  -5  -6  -5   45.79    1.34
   5   6   5   47.29    1.27
  -6  -6  -5   14.43    0.50
   6   6   5   14.97    0.54
   6   6   5   14.13    0.59
  -7  -6  -5   -0.08    0.17
   7   6   5    0.30    0.21
   7   6   5    0.32    0.27
  -8  -6  -5    6.96    0.42
   8   6   5    6.37    0.51
   6  -7  -5    0.03    0.31
  -6   7   5    0.02    0.25
   5  -7  -5    1.98    0.34
  -5   7   5    1.68    0.28
   4  -7  -5    0.97    0.25
  -4   7   5    1.23    0.24
   3  -7  -5    4.01    0.31
   3  -7  -5    3.81    0.37
  -3   7   5    4.10    0.29
   2  -7  -5    4.13    0.36
   2  -7  -5    4.37    0.29
  -2   7   5    3.83    0.26
   1  -7  -5    0.84    0.24
  -1   7   5    0.82    0.16
  -1   7   5    1.07    0.18
   0  -7  -5    1.39    0.25
   0   7   5    1.40    0.18
   0   7   5    1.41    0.20
  -1  -7  -5    2.18    0.27
   1   7   5    1.88    0.20
   1   7   5    1.65    0.22
  -2  -7  -5   13.64    0.57
   2   7   5   14.01    0.45
   2   7   5   13.62    0.48
  -3  -7  -5    6.44    0.38
   3   7   5    5.75    0.33
   3   7   5    5.71    0.28
  -4  -7  -5    0.59    0.22
   4   7   5    0.57    0.18
  -5  -7  -5    1.26    0.24
   5   7   5    1.58    0.23
  -6  -7  -5    1.52    0.29
   6   7   5    1.75    0.26
   5  -8  -5    0.52    0.31
  -5   8   5    0.66    0.26
  -4   8   5    7.10    0.43
   3  -8  -5    9.39    0.54
  -3   8   5   10.67    0.47
   2  -8  -5    0.40    0.25
   2  -8  -5    0.42    0.18
  -2   8   5    0.19    0.18
   1  -8  -5   20.19    0.74
   1  -8  -5   19.19    0.64
  -1   8   5   19.25    0.62
   0  -8  -5   51.77    1.52
   0   8   5   53.89    1.37
   0   8   5   51.90    1.41
  -1  -8  -5   54.40    1.60
   1   8   5   55.72    1.48
   1   8   5   55.98    1.43
  -2  -8  -5    1.95    0.30
   2   8   5    1.45    0.19
   2   8   5    1.98    0.24
  -3  -8  -5   13.13    0.58
   3   8   5   11.75    0.46
   3   8   5   12.36    0.49
  -4  -8  -5   32.39    1.02
   4   8   5   29.69    0.92
  -5  -8  -5   30.88    1.04
   5   8   5   33.13    0.97
  -6  -8  -5    4.78    0.45
   6   8   5    5.19    0.40
  -7  -8  -5    1.13    0.34
   4  -9  -5    0.14    0.27
  -4   9   5   -0.11    0.21
   3  -9  -5    2.26    0.35
  -3   9   5    2.18    0.29
   2  -9  -5    0.77    0.23
   2  -9  -5    1.26    0.29
  -2   9   5    0.79    0.21
   1  -9  -5    0.59    0.20
   1  -9  -5    0.96    0.27
  -1   9   5    0.35    0.19
   0  -9  -5    0.15    0.18
   0  -9  -5   -0.02    0.24
   0   9   5    0.00    0.18
  -1  -9  -5    4.42    0.40
   1   9   5    4.46    0.31
   1   9   5    5.10    0.34
  -2  -9  -5    4.60    0.42
   2   9   5    3.93    0.33
   2   9   5    4.54    0.32
  -3  -9  -5    0.81    0.28
   3   9   5    0.74    0.21
   3   9   5    0.43    0.20
  -4  -9  -5    1.06    0.32
   4   9   5    0.86    0.24
  -5  -9  -5    2.17    0.34
   5   9   5    2.73    0.38
  -6  -9  -5    0.35    0.31
   6   9   5    0.35    0.26
   2 -10  -5    3.16    0.39
   2 -10  -5    2.45    0.40
  -2  10   5    2.73    0.38
   1 -10  -5   16.59    0.71
   1 -10  -5   16.90    0.65
  -1  10   5   15.84    0.63
   0 -10  -5   22.80    0.86
   0 -10  -5   22.07    0.77
   0  10   5   22.87    0.75
  -1 -10  -5    2.15    0.34
  -1 -10  -5    2.31    0.30
   1  10   5    1.54    0.27
  -2 -10  -5    2.98    0.38
   2  10   5    2.55    0.30
  -3 -10  -5   20.60    0.85
   3  10   5   21.09    0.75
  -4 -10  -5   18.46    0.88
   4  10   5   16.96    0.67
  -1 -11  -5    0.27    0.29
   2   8  -6   18.72    0.75
  -2  -8   6   17.66    0.70
   1   8  -6    7.04    0.48
  -1  -8   6    4.83    0.43
   0   8  -6    0.36    0.25
   0  -8   6    0.34    0.26
  -1   8  -6    0.20    0.25
   1  -8   6    0.25    0.27
   4   7  -6    0.87    0.29
  -4  -7   6    0.74    0.31
   3   7  -6   13.11    0.62
   2   7  -6    2.17    0.31
   2   7  -6    1.60    0.27
  -2  -7   6    1.90    0.27
   1   7  -6    6.58    0.43
   1   7  -6    6.13    0.42
  -1  -7   6    5.09    0.39
   0   7  -6   13.22    0.53
   0  -7   6   12.75    0.56
  -1   7  -6    4.65    0.36
   1  -7   6    3.89    0.38
  -2   7  -6    1.15    0.24
   2  -7   6    0.79    0.27
  -3   7  -6    0.17    0.22
   3  -7   6    0.32    0.29
   4  -7   6    0.78    0.34
   5   6  -6    5.73    0.46
  -5  -6   6    5.69    0.49
   4   6  -6    1.11    0.28
  -4  -6   6    1.12    0.28
   3   6  -6    6.37    0.43
  -3  -6   6    6.39    0.44
   2   6  -6   18.94    0.71
   2   6  -6   20.08    0.69
  -2  -6   6   20.59    0.68
   1   6  -6    8.14    0.46
   1   6  -6    7.97    0.43
  -1  -6   6    8.12    0.41
   0   6  -6   -0.08    0.21
   0   6  -6   -0.06    0.19
   0  -6   6    0.12    0.19
  -1   6  -6    5.23    0.34
  -1   6  -6    5.77    0.39
   1  -6   6    4.89    0.37
  -2   6  -6   11.22    0.54
  -2   6  -6   11.29    0.47
   2  -6   6   11.06    0.52
  -3   6  -6    6.05    0.35
  -3   6  -6    5.51    0.44
   3  -6   6    5.16    0.44
  -4   6  -6    4.33    0.44
   4  -6   6    4.28    0.45
   5  -6   6   -0.27    0.28
   6   5  -6    3.65    0.43
  -6  -5   6    4.64    0.47
   5   5  -6   19.66    0.75
  -5  -5   6   20.69    0.77
   4   5  -6   22.66    0.77
  -4  -5   6   22.99    0.80
   3   5  -6    7.10    0.43
  -3  -5   6    7.39    0.43
   2   5  -6    5.06    0.33
   2   5  -6    4.57    0.35
  -2  -5   6    4.29    0.29
   1   5  -6   25.22    0.76
   1   5  -6   24.54    0.80
  -1  -5   6   23.31    0.74
   0   5  -6   43.76    1.27
   0   5  -6   45.69    1.21
   0  -5   6   45.60    1.25
  -1   5  -6   15.57    0.58
  -1   5  -6   14.82    0.51
   1  -5   6   14.37    0.56
  -2   5  -6    0.40    0.17
  -2   5  -6    0.49    0.20
   2  -5   6    0.39    0.18
  -3   5  -6    4.88    0.37
  -3   5  -6    4.44    0.29
   3  -5   6    4.90    0.38
  -4   5  -6   16.76    0.65
   4  -5   6   15.86    0.68
  -5   5  -6    2.83    0.37
   5  -5   6    1.62    0.32
  -6   5  -6    0.57    0.28
   6  -5   6    0.51    0.31
   6   4  -6    2.77    0.39
  -6  -4   6    3.49    0.42
   5   4  -6    2.83    0.36
  -5  -4   6    3.04    0.37
   4   4  -6    1.81    0.25
  -4  -4   6    2.07    0.29
   3   4  -6    7.55    0.42
  -3  -4   6    7.66    0.39
   2   4  -6   30.99    0.94
  -2  -4   6   30.83    0.87
   1   4  -6    0.61    0.18
   1   4  -6    0.57    0.20
  -1  -4   6    0.53    0.15
   0   4  -6   -0.12    0.15
   0   4  -6   -0.02    0.14
   0  -4   6    0.16    0.14
  -1   4  -6   12.32    0.49
  -1   4  -6   11.23    0.41
   1  -4   6   10.97    0.45
  -2   4  -6   16.04    0.50
  -2   4  -6   15.81    0.58
   2  -4   6   15.86    0.58
  -3   4  -6    0.38    0.19
  -3   4  -6    0.27    0.13
   3  -4   6    0.21    0.20
  -4   4  -6    0.23    0.19
   4  -4   6    0.66    0.22
  -5   4  -6    1.91    0.28
   5  -4   6    2.00    0.31
  -6   4  -6    3.14    0.37
   6  -4   6    2.43    0.36
  -7   4  -6    0.13    0.27
   7  -4   6    0.74    0.33
   7   3  -6   -0.14    0.25
  -7  -3   6   -0.06    0.29
   6   3  -6    9.54    0.50
  -6  -3   6    9.65    0.51
   5   3  -6   45.15    1.30
  -5  -3   6   47.09    1.31
   4   3  -6   13.86    0.54
  -4  -3   6   13.04    0.54
   3   3  -6    2.08    0.25
  -3  -3   6    2.20    0.25
   2   3  -6   52.47    1.44
  -2  -3   6   52.98    1.40
  -2  -3   6   54.19    1.38
   1   3  -6   65.49    1.78
   1   3  -6   68.77    1.71
  -1  -3   6   68.72    1.73
   0   3  -6   41.53    1.07
   0   3  -6   40.40    1.14
   0  -3   6   39.79    1.10
  -1   3  -6   16.51    0.50
  -1   3  -6   16.21    0.58
   1  -3   6   16.88    0.55
  -2   3  -6    1.37    0.17
  -2   3  -6    1.37    0.21
   2  -3   6    1.42    0.21
  -3   3  -6   25.28    0.80
  -3   3  -6   26.14    0.71
   3  -3   6   26.86    0.84
  -4   3  -6   20.25    0.68
   4  -3   6   20.52    0.73
  -5   3  -6   14.11    0.57
   5  -3   6   14.72    0.62
  -6   3  -6    0.38    0.22
   6  -3   6    0.33    0.26
  -7   3  -6    3.25    0.36
   7  -3   6    3.91    0.43
   7   2  -6    8.39    0.49
  -7  -2   6    7.81    0.48
   6   2  -6    1.00    0.25
  -6  -2   6    0.90    0.27
   5   2  -6    1.82    0.24
  -5  -2   6    2.48    0.32
   4   2  -6   46.91    1.32
  -4  -2   6   51.20    1.34
   3   2  -6   35.53    1.03
  -3  -2   6   38.35    1.04
   2   2  -6    1.39    0.20
  -2  -2   6    1.97    0.17
  -2  -2   6    1.36    0.18
   1   2  -6    1.09    0.17
  -1  -2   6    0.69    0.14
  -1  -2   6    1.17    0.15
   0   2  -6   38.38    1.00
   0   2  -6   37.62    1.07
   0  -2   6   39.10    1.04
  -1   2  -6   24.91    0.77
  -1   2  -6   25.82    0.69
   1  -2   6   25.46    0.75
  -2   2  -6   15.59    0.53
  -2   2  -6   16.06    0.46
   2  -2   6   15.33    0.54
  -3   2  -6    8.33    0.28
  -3   2  -6    7.49    0.35
   3  -2   6    7.42    0.37
  -4   2  -6    0.13    0.16
   4  -2   6    0.21    0.16
  -5   2  -6   16.26    0.58
   5  -2   6   17.78    0.66
  -6   2  -6    7.26    0.41
   6  -2   6    6.78    0.46
  -7   2  -6    0.70    0.24
   7  -2   6    0.80    0.27
  -8   2  -6    0.12    0.25
   7   1  -6    4.37    0.39
   7   1  -6    3.41    0.39
  -7  -1   6    3.70    0.38
   6   1  -6    7.13    0.41
   6   1  -6    7.29    0.42
  -6  -1   6    6.48    0.42
   5   1  -6   14.92    0.55
   5   1  -6   13.96    0.53
  -5  -1   6   15.53    0.58
   4   1  -6    1.27    0.18
   4   1  -6    1.26    0.19
  -4  -1   6    1.74    0.23
   3   1  -6   22.35    0.70
   3   1  -6   23.80    0.69
  -3  -1   6   24.27    0.72
   2   1  -6   56.81    1.46
   2   1  -6   54.29    1.47
  -2  -1   6   57.71    1.45
  -2  -1   6   57.29    1.44
   1   1  -6  102.42    2.70
   1   1  -6  107.56    2.71
  -1  -1   6  110.05    2.69
  -1  -1   6  115.07    2.64
   0   1  -6   24.57    0.67
   0   1  -6   25.91    0.76
   0  -1   6   26.33    0.71
   0  -1   6   26.32    0.74
  -1   1  -6    7.41    0.24
  -1   1  -6    6.91    0.32
   1  -1   6    7.34    0.32
  -2   1  -6  133.90    3.12
  -2   1  -6  130.99    3.25
   2  -1   6  132.60    3.31
  -3   1  -6   58.93    1.57
  -3   1  -6   61.72    1.47
   3  -1   6   61.36    1.56
   3  -1   6   62.35    1.64
  -4   1  -6   35.10    0.98
   4  -1   6   35.43    0.96
   4  -1   6   35.33    1.04
  -5   1  -6    3.01    0.24
   5  -1   6    2.76    0.22
   5  -1   6    3.41    0.31
  -6   1  -6    7.88    0.38
   6  -1   6    7.32    0.43
   6  -1   6    7.35    0.36
  -7   1  -6    9.27    0.46
   7  -1   6   10.05    0.53
   7  -1   6   10.31    0.45
  -8   1  -6    1.39    0.25
   8  -1   6    1.15    0.26
   8   0  -6    1.02    0.31
  -8   0   6    1.31    0.28
  -8   0   6    1.08    0.29
   7   0  -6    2.84    0.35
   7   0  -6    2.60    0.38
  -7   0   6    2.52    0.32
   6   0  -6    1.74    0.23
   6   0  -6    1.45    0.26
  -6   0   6    1.58    0.26
   5   0  -6    7.02    0.38
   5   0  -6    6.35    0.34
  -5   0   6    7.14    0.36
   4   0  -6   22.68    0.68
   4   0  -6   22.13    0.70
  -4   0   6   22.28    0.70
   3   0  -6   19.84    0.59
   3   0  -6   19.00    0.59
  -3   0   6   18.90    0.60
   2   0  -6    0.32    0.10
   2   0  -6    0.54    0.13
  -2   0   6    0.33    0.09
  -2   0   6    0.79    0.14
   1   0  -6   23.66    0.69
   1   0  -6   25.79    0.73
  -1   0   6   25.09    0.70
  -1   0   6   26.67    0.70
   0   0  -6   67.01    1.72
   0   0  -6   68.35    1.72
   0   0   6   67.62    1.65
   0   0   6   66.70    1.72
  -1   0  -6   42.45    1.14
  -1   0  -6   43.25    1.12
   1   0   6   43.69    1.16
   1   0   6   43.06    1.08
  -2   0  -6   23.42    0.66
  -2   0  -6   22.77    0.62
   2   0   6   23.36    0.60
   2   0   6   21.73    0.68
  -3   0  -6    3.88    0.22
   3   0   6    4.24    0.19
   3   0   6    4.16    0.28
  -4   0  -6    1.48    0.17
   4   0   6    1.71    0.16
   4   0   6    1.70    0.21
  -5   0  -6   24.69    0.72
   5   0   6   24.22    0.72
   5   0   6   23.16    0.77
  -6   0  -6    8.68    0.38
   6   0   6    9.50    0.46
   6   0   6    9.33    0.40
  -7   0  -6    0.81    0.19
   7   0   6    0.99    0.24
   7   0   6    1.28    0.22
  -8   0  -6    0.72    0.23
   8   0   6    0.53    0.22
   8  -1  -6   -0.06    0.29
  -8   1   6    0.22    0.27
  -8   1   6    0.32    0.23
   7  -1  -6    8.95    0.54
  -7   1   6    8.96    0.48
   6  -1  -6   23.67    0.83
   6  -1  -6   24.94    0.78
  -6   1   6   25.75    0.80
   5  -1  -6   19.59    0.69
   5  -1  -6   20.38    0.64
  -5   1   6   20.02    0.66
   4  -1  -6    0.63    0.16
   4  -1  -6    0.71    0.18
  -4   1   6    0.41    0.15
   3  -1  -6   23.19    0.71
   3  -1  -6   23.44    0.67
  -3   1   6   23.62    0.70
   2  -1  -6  119.79    2.88
   2  -1  -6  112.37    2.99
  -2   1   6  121.75    2.86
  -2   1   6  118.05    2.85
   1  -1  -6  133.04    3.32
   1  -1  -6  133.73    3.21
  -1   1   6  131.49    3.14
  -1   1   6  128.72    3.20
   0  -1  -6   18.61    0.56
   0  -1  -6   19.03    0.56
   0   1   6   18.73    0.53
   0   1   6   19.15    0.55
  -1  -1  -6   19.84    0.57
  -1  -1  -6   20.61    0.58
   1   1   6   19.35    0.53
   1   1   6   19.82    0.59
  -2  -1  -6  269.89    6.28
  -2  -1  -6  266.50    6.49
   2   1   6  256.00    6.37
   2   1   6  258.59    6.09
  -3  -1  -6  110.23    2.69
   3   1   6  110.27    2.78
   3   1   6  109.63    2.77
  -4  -1  -6    0.06    0.10
   4   1   6    0.42    0.12
   4   1   6    0.12    0.13
  -5  -1  -6   14.10    0.48
   5   1   6   15.66    0.54
   5   1   6   14.11    0.49
  -6  -1  -6   19.54    0.62
   6   1   6   19.00    0.64
   6   1   6   19.70    0.66
  -7  -1  -6    6.86    0.38
   7   1   6    6.93    0.39
   7   1   6    7.19    0.41
  -8  -1  -6    0.27    0.22
   8   1   6   -0.08    0.22
  -9  -1  -6    0.10    0.25
   9   1   6    0.09    0.25
  -8   2   6    4.73    0.39
   7  -2  -6    0.54    0.29
  -7   2   6    0.48    0.21
  -7   2   6    0.16    0.22
   6  -2  -6    3.49    0.34
   6  -2  -6    3.25    0.29
  -6   2   6    3.52    0.34
   5  -2  -6   10.38    0.48
   5  -2  -6   10.58    0.41
  -5   2   6   11.09    0.45
   4  -2  -6   22.14    0.73
   4  -2  -6   22.21    0.65
  -4   2   6   23.00    0.69
   3  -2  -6    0.09    0.14
   3  -2  -6    0.41    0.12
  -3   2   6    0.33    0.15
   2  -2  -6    3.86    0.24
   2  -2  -6    3.76    0.19
  -2   2   6    3.75    0.15
  -2   2   6    3.34    0.22
   1  -2  -6   16.38    0.53
   1  -2  -6   16.68    0.48
  -1   2   6   17.58    0.50
  -1   2   6   16.60    0.47
   0  -2  -6  185.40    4.66
   0  -2  -6  187.66    4.46
   0   2   6  188.57    4.50
   0   2   6  181.62    4.36
  -1  -2  -6    1.38    0.13
  -1  -2  -6    1.35    0.15
   1   2   6    1.36    0.15
   1   2   6    1.39    0.11
  -2  -2  -6    9.47    0.31
  -2  -2  -6    9.70    0.33
   2   2   6    9.30    0.26
   2   2   6    9.88    0.35
  -3  -2  -6   33.23    0.85
   3   2   6   32.55    0.89
   3   2   6   30.51    0.89
  -4  -2  -6   38.99    1.03
   4   2   6   39.01    1.08
   4   2   6   40.12    1.09
  -5  -2  -6    6.60    0.30
   5   2   6    6.56    0.34
   5   2   6    6.69    0.32
  -6  -2  -6    0.12    0.14
   6   2   6    0.07    0.16
   6   2   6    0.03    0.16
  -7  -2  -6    2.21    0.24
   7   2   6    2.04    0.25
   7   2   6    2.07    0.29
  -8  -2  -6    1.62    0.25
   8   2   6    1.65    0.27
  -9  -2  -6    0.50    0.26
   9   2   6    0.17    0.27
   7  -3  -6    3.41    0.40
  -7   3   6    3.64    0.32
  -7   3   6    3.65    0.37
   6  -3  -6    1.76    0.28
  -6   3   6    2.79    0.32
  -6   3   6    2.31    0.26
   5  -3  -6    1.47    0.27
   5  -3  -6    2.06    0.22
  -5   3   6    2.04    0.28
   4  -3  -6    9.24    0.43
   4  -3  -6    9.44    0.35
  -4   3   6    9.65    0.41
   3  -3  -6   45.58    1.14
   3  -3  -6   41.54    1.25
  -3   3   6   46.38    1.18
   2  -3  -6   39.37    0.99
   2  -3  -6   39.05    1.11
  -2   3   6   39.26    0.99
  -2   3   6   38.54    1.02
   1  -3  -6   48.39    1.34
   1  -3  -6   49.11    1.21
  -1   3   6   48.26    1.23
  -1   3   6   49.45    1.23
   0  -3  -6    0.07    0.11
   0  -3  -6    0.23    0.07
   0   3   6    0.12    0.08
   0   3   6    0.27    0.09
  -1  -3  -6   82.05    1.97
  -1  -3  -6   81.98    2.09
   1   3   6   79.34    1.91
   1   3   6   78.24    2.00
  -2  -3  -6  194.91    4.62
  -2  -3  -6  192.94    4.84
   2   3   6  190.32    4.49
   2   3   6  196.01    4.71
  -3  -3  -6   17.77    0.51
  -3  -3  -6   18.12    0.56
   3   3   6   17.66    0.56
  -4  -3  -6    0.95    0.13
   4   3   6    0.90    0.15
   4   3   6    1.18    0.18
  -5  -3  -6   32.68    0.89
   5   3   6   32.29    0.95
   5   3   6   33.12    0.94
  -6  -3  -6   17.97    0.58
   6   3   6   17.63    0.63
   6   3   6   18.92    0.62
  -7  -3  -6    1.15    0.21
   7   3   6    1.03    0.23
   7   3   6    0.80    0.21
  -8  -3  -6    0.39    0.21
   8   3   6    0.50    0.22
  -9  -3  -6    1.19    0.25
   9   3   6    1.11    0.28
   7  -4  -6   -0.07    0.26
  -7   4   6    0.14    0.22
   6  -4  -6    6.85    0.49
  -6   4   6    7.07    0.42
   5  -4  -6   11.95    0.55
  -5   4   6   11.15    0.48
   4  -4  -6    1.17    0.22
  -4   4   6    1.38    0.21
   3  -4  -6    1.95    0.28
   3  -4  -6    2.15    0.15
  -3   4   6    2.14    0.21
   2  -4  -6    3.70    0.30
   2  -4  -6    3.97    0.17
  -2   4   6    3.67    0.24
  -2   4   6    4.13    0.19
   1  -4  -6   67.77    1.89
   1  -4  -6   71.65    1.70
  -1   4   6   69.22    1.72
  -1   4   6   72.05    1.75
   0  -4  -6   50.09    1.41
   0  -4  -6   50.98    1.25
   0   4   6   52.12    1.26
   0   4   6   50.44    1.30
  -1  -4  -6   14.53    0.40
  -1  -4  -6   13.01    0.49
   1   4   6   13.26    0.43
   1   4   6   14.16    0.40
  -2  -4  -6    1.99    0.13
   2   4   6    1.88    0.18
   2   4   6    1.85    0.12
  -3  -4  -6   55.40    1.48
  -3  -4  -6   56.49    1.37
   3   4   6   53.31    1.43
  -4  -4  -6   22.79    0.63
   4   4   6   22.09    0.68
  -5  -4  -6   10.74    0.37
   5   4   6    9.84    0.41
   5   4   6    9.56    0.42
  -6  -4  -6    1.00    0.17
   6   4   6    1.17    0.21
   6   4   6    1.15    0.23
  -7  -4  -6    6.33    0.35
   7   4   6    6.53    0.37
   7   4   6    6.01    0.39
  -8  -4  -6    0.69    0.21
   8   4   6    0.42    0.25
   7  -5  -6    3.03    0.43
  -7   5   6    2.93    0.36
   6  -5  -6    1.23    0.33
  -6   5   6    0.82    0.25
   5  -5  -6    2.49    0.37
  -5   5   6    2.12    0.29
   4  -5  -6   20.27    0.73
  -4   5   6   18.92    0.64
   3  -5  -6   56.56    1.61
  -3   5   6   57.92    1.48
   2  -5  -6   28.84    0.94
  -2   5   6   30.76    0.82
  -2   5   6   31.86    0.85
   1  -5  -6    2.94    0.27
  -1   5   6    2.73    0.19
  -1   5   6    2.15    0.18
   0  -5  -6   80.58    2.13
   0   5   6   79.86    1.93
   0   5   6   77.42    1.98
  -1  -5  -6  232.81    5.73
   1   5   6  221.26    5.50
   1   5   6  226.90    5.30
  -2  -5  -6   98.40    2.30
  -2  -5  -6   95.42    2.49
   2   5   6   92.63    2.39
   2   5   6   94.74    2.26
  -3  -5  -6    1.43    0.20
  -3  -5  -6    1.10    0.13
   3   5   6    1.37    0.18
  -4  -5  -6   28.46    0.86
  -4  -5  -6   28.69    0.76
   4   5   6   28.30    0.83
  -5  -5  -6   40.85    1.06
   5   5   6   39.60    1.13
  -6  -5  -6   17.00    0.54
   6   5   6   16.02    0.59
   6   5   6   16.63    0.64
  -7  -5  -6    0.66    0.20
   7   5   6    0.61    0.22
   7   5   6    0.43    0.23
  -8  -5  -6    0.27    0.20
   8   5   6    0.40    0.27
   6  -6  -6    2.13    0.35
  -6   6   6    2.80    0.33
   5  -6  -6    2.07    0.35
  -5   6   6    1.39    0.24
   4  -6  -6    1.55    0.30
  -4   6   6    1.41    0.22
   3  -6  -6    0.52    0.25
  -3   6   6    0.56    0.18
   2  -6  -6   31.36    1.03
  -2   6   6   33.28    0.90
  -2   6   6   34.48    0.93
   1  -6  -6   48.16    1.41
  -1   6   6   48.70    1.28
  -1   6   6   49.34    1.26
   0  -6  -6   44.15    1.30
   0   6   6   45.22    1.19
   0   6   6   45.22    1.15
  -1  -6  -6   11.59    0.50
   1   6   6   11.29    0.41
   1   6   6   11.40    0.38
  -2  -6  -6   30.97    0.94
   2   6   6   29.26    0.85
   2   6   6   30.27    0.79
  -3  -6  -6   36.21    1.05
   3   6   6   34.32    0.99
  -4  -6  -6   13.98    0.55
   4   6   6   14.23    0.51
  -5  -6  -6   -0.01    0.19
   5   6   6    0.02    0.17
   6   6   6    2.53    0.31
  -7  -6  -6    1.53    0.22
   7   6   6    1.78    0.26
   7   6   6    1.92    0.32
  -8  -6  -6    1.25    0.25
   8   6   6    1.48    0.31
   6  -7  -6   -0.08    0.30
  -6   7   6    0.07    0.24
   5  -7  -6    5.05    0.49
  -5   7   6    3.38    0.33
   4  -7  -6    8.24    0.52
  -4   7   6    8.15    0.43
   3  -7  -6    2.50    0.35
  -3   7   6    2.69    0.27
   2  -7  -6    0.50    0.24
  -2   7   6    0.65    0.19
   1  -7  -6    0.71    0.26
  -1   7   6    0.87    0.17
  -1   7   6    0.97    0.18
   0  -7  -6   59.87    1.74
   0   7   6   62.64    1.62
   0   7   6   63.43    1.57
  -1  -7  -6   31.87    1.02
   1   7   6   31.40    0.86
   1   7   6   31.78    0.90
  -2  -7  -6    8.84    0.45
   2   7   6    9.72    0.35
   2   7   6    9.12    0.39
  -3  -7  -6    4.50    0.37
   3   7   6    4.29    0.30
  -4  -7  -6   28.93    0.92
   4   7   6   27.17    0.85
  -5  -7  -6   20.68    0.75
   5   7   6   20.44    0.69
  -6  -7  -6    1.14    0.29
   6   7   6    1.50    0.26
  -7  -7  -6   -0.17    0.26
   7   7   6   -0.13    0.23
   5  -8  -6    0.32    0.34
  -5   8   6    1.31    0.29
   4  -8  -6   -0.17    0.29
  -4   8   6   -0.15    0.22
   3  -8  -6   -0.08    0.22
  -3   8   6    0.39    0.19
   2  -8  -6    8.60    0.51
   2  -8  -6    8.42    0.40
  -2   8   6    9.16    0.43
   1  -8  -6   11.05    0.56
  -1   8   6   10.60    0.46
  -1   8   6   11.50    0.46
   0  -8  -6    1.00    0.26
   0   8   6    1.25    0.21
   0   8   6    0.95    0.19
  -1  -8  -6    8.96    0.51
   1   8   6    8.95    0.38
   1   8   6    9.48    0.42
  -2  -8  -6   24.69    0.86
   2   8   6   23.46    0.75
   2   8   6   23.15    0.70
  -3  -8  -6   20.26    0.75
   3   8   6   19.89    0.67
  -4  -8  -6    0.58    0.23
   4   8   6    0.64    0.20
  -5  -8  -6    0.89    0.25
   5   8   6    0.86    0.24
  -6  -8  -6    3.17    0.43
   6   8   6    3.59    0.38
  -7  -8  -6    4.28    0.50
   7   8   6    5.67    0.43
   4  -9  -6    4.39    0.50
  -4   9   6    4.44    0.38
   3  -9  -6    3.23    0.41
  -3   9   6    1.98    0.29
   2  -9  -6    0.18    0.21
   2  -9  -6   -0.01    0.25
  -2   9   6    0.47    0.23
   1  -9  -6   21.05    0.80
   1  -9  -6   21.56    0.72
  -1   9   6   21.95    0.71
   0  -9  -6   22.46    0.86
   0   9   6   23.62    0.73
   0   9   6   22.65    0.75
  -1  -9  -6    8.80    0.52
   1   9   6    9.78    0.43
   1   9   6    9.37    0.45
  -2  -9  -6    0.66    0.27
   2   9   6    0.56    0.19
   2   9   6    0.34    0.22
  -3  -9  -6   17.97    0.75
   3   9   6   17.26    0.65
  -4  -9  -6   17.97    0.77
   4   9   6   18.78    0.68
  -5  -9  -6    2.86    0.39
   5   9   6    2.82    0.32
  -6  -9  -6   -0.06    0.31
   6   9   6   -0.03    0.25
   2 -10  -6    7.63    0.54
   2 -10  -6    7.03    0.45
  -2  10   6    7.06    0.46
   1 -10  -6    2.00    0.36
   1 -10  -6    1.38    0.27
  -1  10   6    2.10    0.30
   0 -10  -6    0.44    0.29
   0 -10  -6    0.43    0.23
   0  10   6    0.25    0.24
  -1 -10  -6    8.56    0.54
   1  10   6    7.87    0.44
  -2 -10  -6    8.90    0.57
   2  10   6    9.71    0.49
   2  10   6   10.30    0.50
  -3 -10  -6    1.56    0.36
   3  10   6    3.24    0.35
  -4 -10  -6    0.46    0.32
   4  10   6    0.29    0.25
   3   7  -7    2.68    0.36
  -3  -7   7    3.68    0.45
   2   7  -7    4.26    0.38
  -2  -7   7    4.04    0.38
   1   7  -7   24.10    0.87
   1   7  -7   24.89    0.85
  -1  -7   7   24.14    0.84
   0   7  -7    4.98    0.42
   0  -7   7    4.89    0.43
  -1   7  -7   -0.07    0.22
   1  -7   7    0.20    0.24
  -2   7  -7   10.33    0.49
   2  -7   7    9.13    0.57
  -3   7  -7    6.37    0.43
   3  -7   7    6.95    0.54
   4   6  -7    3.30    0.43
  -4  -6   7    2.28    0.33
   3   6  -7    0.36    0.28
  -3  -6   7   -0.31    0.25
   2   6  -7    0.15    0.24
  -2  -6   7    0.11    0.20
   1   6  -7    0.33    0.24
   1   6  -7    0.51    0.24
  -1  -6   7    0.51    0.22
   0   6  -7    1.03    0.24
   0   6  -7    0.39    0.24
   0  -6   7    0.70    0.24
  -1   6  -7    2.67    0.31
  -1   6  -7    2.71    0.35
   1  -6   7    2.61    0.34
  -2   6  -7    0.68    0.26
  -2   6  -7    0.75    0.23
   2  -6   7    0.63    0.27
  -3   6  -7   -0.15    0.19
  -3   6  -7    0.26    0.25
   3  -6   7    0.36    0.28
  -4   6  -7    1.29    0.32
   4  -6   7    1.22    0.31
   5   5  -7    1.09    0.31
  -5  -5   7    0.46    0.28
   4   5  -7    2.26    0.31
  -4  -5   7    1.96    0.31
   3   5  -7   29.54    0.95
  -3  -5   7   28.26    0.93
   2   5  -7   22.81    0.80
  -2  -5   7   22.96    0.74
  -2  -5   7   22.99    0.78
   1   5  -7   15.06    0.61
   1   5  -7   15.48    0.58
  -1  -5   7   14.74    0.56
   0   5  -7    0.31    0.20
   0   5  -7    0.56    0.21
   0  -5   7   -0.02    0.18
  -1   5  -7    9.10    0.42
  -1   5  -7   11.00    0.50
   1  -5   7    9.50    0.47
  -2   5  -7   32.64    1.01
  -2   5  -7   32.26    0.91
   2  -5   7   31.35    1.00
  -3   5  -7   10.96    0.55
  -3   5  -7   11.33    0.45
   3  -5   7   10.85    0.55
  -4   5  -7    1.02    0.28
   4  -5   7    0.59    0.28
  -5   5  -7    2.30    0.32
   5  -5   7    1.74    0.33
  -6   5  -7    3.76    0.46
   6  -5   7    4.35    0.51
   6   4  -7    0.16    0.27
  -6  -4   7   -0.10    0.26
   5   4  -7    2.09    0.30
  -5  -4   7    2.95    0.36
   4   4  -7    0.55    0.25
  -4  -4   7    0.95    0.24
   3   4  -7    0.64    0.24
  -3  -4   7    0.32    0.22
   2   4  -7    0.10    0.21
  -2  -4   7    0.36    0.16
  -2  -4   7    0.38    0.21
   1   4  -7    4.82    0.32
   1   4  -7    4.20    0.33
  -1  -4   7    5.00    0.31
   0   4  -7    0.32    0.19
   0   4  -7    0.16    0.15
   0  -4   7   -0.02    0.16
  -1   4  -7    3.88    0.33
  -1   4  -7    3.93    0.27
   1  -4   7    3.90    0.32
  -2   4  -7    6.65    0.39
  -2   4  -7    7.52    0.33
   2  -4   7    7.12    0.41
  -3   4  -7    0.96    0.18
  -3   4  -7    1.13    0.25
   3  -4   7    1.01    0.25
  -4   4  -7    0.23    0.20
   4  -4   7    0.17    0.23
  -5   4  -7   -0.01    0.21
   5  -4   7    0.02    0.25
  -6   4  -7   -0.01    0.25
   6  -4   7    0.59    0.29
   6   3  -7    8.81    0.51
  -6  -3   7    8.46    0.49
   5   3  -7   -0.06    0.24
  -5  -3   7    0.52    0.26
   4   3  -7   33.51    1.04
  -4  -3   7   34.71    1.04
   3   3  -7   83.68    2.17
  -3  -3   7   81.64    2.11
   2   3  -7   44.95    1.29
  -2  -3   7   45.58    1.22
  -2  -3   7   46.43    1.25
   1   3  -7   14.73    0.55
  -1  -3   7   14.48    0.51
  -1  -3   7   14.71    0.51
   0   3  -7   61.97    1.57
   0   3  -7   61.18    1.65
   0  -3   7   61.36    1.62
  -1   3  -7   84.57    2.07
  -1   3  -7   83.28    2.18
   1  -3   7   83.55    2.17
  -2   3  -7   80.43    1.95
  -2   3  -7   77.66    2.07
   2  -3   7   79.28    2.09
  -3   3  -7   14.29    0.54
  -3   3  -7   14.35    0.46
   3  -3   7   14.16    0.58
  -4   3  -7    2.08    0.29
   4  -3   7    2.86    0.35
  -5   3  -7   12.43    0.56
   5  -3   7   13.93    0.62
  -6   3  -7   11.10    0.55
   6  -3   7   12.36    0.62
  -7   3  -7    5.25    0.44
   7  -3   7    4.62    0.51
   7   2  -7    0.26    0.27
  -7  -2   7    0.60    0.29
   6   2  -7    0.97    0.28
  -6  -2   7    0.81    0.28
   5   2  -7    0.23    0.22
  -5  -2   7    0.16    0.23
   4   2  -7    0.79    0.21
  -4  -2   7    0.82    0.24
   3   2  -7    0.15    0.16
  -3  -2   7    0.59    0.20
   2   2  -7    1.00    0.21
  -2  -2   7    1.38    0.21
  -2  -2   7    1.49    0.20
   1   2  -7    5.49    0.35
  -1  -2   7    6.39    0.31
  -1  -2   7    6.02    0.30
   0   2  -7    3.98    0.29
   0  -2   7    4.55    0.29
   0  -2   7    4.21    0.26
  -1   2  -7    0.75    0.17
  -1   2  -7    0.45    0.13
   1  -2   7    0.48    0.15
  -2   2  -7    6.62    0.27
  -2   2  -7    5.70    0.34
   2  -2   7    5.85    0.34
  -3   2  -7    7.59    0.29
  -3   2  -7    6.74    0.35
   3  -2   7    7.02    0.40
  -4   2  -7    0.08    0.17
   4  -2   7   -0.16    0.16
  -5   2  -7    3.05    0.32
   5  -2   7    3.15    0.36
  -6   2  -7    1.53    0.25
   6  -2   7    1.20    0.26
  -7   2  -7   -0.13    0.22
   7  -2   7   -0.17    0.25
  -8   2  -7    0.15    0.28
   7   1  -7    3.79    0.41
  -7  -1   7    2.73    0.35
   6   1  -7    2.18    0.32
   6   1  -7    2.11    0.30
  -6  -1   7    2.83    0.37
   5   1  -7    4.90    0.37
   5   1  -7    5.58    0.37
  -5  -1   7    5.14    0.39
   4   1  -7   20.11    0.67
   4   1  -7   20.56    0.68
  -4  -1   7   21.02    0.69
   3   1  -7   63.73    1.67
   3   1  -7   62.71    1.67
  -3  -1   7   64.69    1.66
   2   1  -7   24.22    0.77
   2   1  -7   24.81    0.71
  -2  -1   7   25.64    0.76
  -2  -1   7   26.59    0.72
   1   1  -7    1.25    0.20
  -1  -1   7    1.55    0.21
  -1  -1   7    2.26    0.20
   0   1  -7   73.41    1.91
   0  -1   7   74.41    1.90
   0  -1   7   73.65    1.83
  -1   1  -7  170.69    4.24
   1  -1   7  175.52    4.27
   1  -1   7  172.42    4.08
  -2   1  -7   47.77    1.29
   2  -1   7   48.91    1.33
  -3   1  -7    2.27    0.16
  -3   1  -7    2.14    0.23
   3  -1   7    2.03    0.27
   3  -1   7    1.90    0.16
  -4   1  -7   39.11    1.08
   4  -1   7   38.56    1.04
   4  -1   7   37.43    1.13
  -5   1  -7   25.20    0.79
   5  -1   7   25.16    0.75
   5  -1   7   26.54    0.86
  -6   1  -7    8.76    0.42
   6  -1   7    8.84    0.38
   6  -1   7    7.84    0.48
  -7   1  -7    0.35    0.22
   7  -1   7    0.60    0.26
   7  -1   7    0.06    0.19
  -8   1  -7   -0.03    0.25
   7   0  -7    0.71    0.25
   7   0  -7    0.31    0.27
  -7   0   7    0.45    0.24
   6   0  -7    0.29    0.19
   6   0  -7    0.05    0.23
  -6   0   7    0.04    0.22
   5   0  -7    2.11    0.28
   5   0  -7    1.86    0.25
  -5   0   7    2.26    0.28
   4   0  -7   29.31    0.86
   4   0  -7   29.61    0.88
  -4   0   7   28.59    0.88
   3   0  -7    0.39    0.14
   3   0  -7    0.51    0.16
  -3   0   7    0.45    0.18
   2   0  -7    3.65    0.26
   2   0  -7    4.34    0.22
  -2   0   7    3.75    0.27
  -2   0   7    4.51    0.21
   1   0  -7   11.74    0.38
   1   0  -7   12.11    0.45
  -1   0   7   12.72    0.41
  -1   0   7   12.12    0.43
   0   0  -7    6.28    0.31
   0   0  -7    6.38    0.25
   0   0   7    6.24    0.29
   0   0   7    6.26    0.27
  -1   0  -7    0.18    0.12
  -1   0  -7    0.34    0.10
   1   0   7    0.47    0.11
   1   0   7    0.39    0.14
  -2   0  -7    1.98    0.14
  -2   0  -7    2.06    0.19
   2   0   7    2.09    0.22
   2   0   7    1.73    0.15
  -3   0  -7    2.10    0.19
   3   0   7    1.78    0.24
   3   0   7    1.77    0.15
  -4   0  -7    0.12    0.12
   4   0   7    0.12    0.11
   4   0   7    0.01    0.16
  -5   0  -7    0.87    0.18
   5   0   7    1.28    0.23
   5   0   7    1.05    0.17
  -6   0  -7    0.86    0.20
   6   0   7    1.02    0.26
   6   0   7    1.20    0.19
  -7   0  -7    0.34    0.19
   7   0   7    0.23    0.24
   7   0   7    0.10    0.20
  -8   0  -7    0.14    0.20
   8   0   7    0.10    0.21
   7  -1  -7    4.30    0.45
   7  -1  -7    3.85    0.39
  -7   1   7    4.21    0.40
   6  -1  -7    2.26    0.34
   6  -1  -7    1.90    0.25
  -6   1   7    1.98    0.28
   5  -1  -7   32.72    1.02
   5  -1  -7   32.83    0.95
  -5   1   7   32.82    0.97
   4  -1  -7   69.91    1.91
   4  -1  -7   71.32    1.83
  -4   1   7   72.70    1.84
   3  -1  -7   81.04    2.00
   3  -1  -7   77.20    2.07
  -3   1   7   78.63    1.99
   2  -1  -7    0.34    0.12
   2  -1  -7    0.45    0.12
  -2   1   7    0.21    0.08
  -2   1   7    0.30    0.15
   1  -1  -7   59.95    1.55
   1  -1  -7   63.75    1.59
  -1   1   7   58.82    1.52
  -1   1   7   58.32    1.52
   0  -1  -7  304.37    6.83
   0  -1  -7  285.36    7.05
   0   1   7  272.79    6.64
   0   1   7  274.37    6.86
  -1  -1  -7  121.33    3.00
  -1  -1  -7  123.19    2.93
   1   1   7  115.59    2.82
   1   1   7  114.68    2.95
  -2  -1  -7   15.19    0.45
  -2  -1  -7   14.98    0.47
   2   1   7   13.94    0.41
   2   1   7   14.58    0.50
  -3  -1  -7   42.76    1.14
   3   1   7   43.08    1.19
  -4  -1  -7  132.59    3.28
   4   1   7  134.78    3.38
  -5  -1  -7   38.83    1.07
   5   1   7   39.65    1.13
   5   1   7   38.54    1.09
  -6  -1  -7    0.24    0.16
   6   1   7    0.27    0.20
   6   1   7    0.09    0.14
  -7  -1  -7    3.25    0.29
   7   1   7    3.47    0.36
   7   1   7    3.20    0.31
  -8  -1  -7    3.61    0.36
   8   1   7    2.87    0.35
   7  -2  -7    1.82    0.35
  -7   2   7    1.79    0.31
  -7   2   7    1.77    0.27
   6  -2  -7    2.32    0.29
   6  -2  -7    1.51    0.27
  -6   2   7    2.06    0.28
   5  -2  -7    0.18    0.21
   5  -2  -7   -0.05    0.15
  -5   2   7    0.03    0.19
   4  -2  -7    0.18    0.14
   4  -2  -7    0.08    0.17
  -4   2   7    0.02    0.15
   3  -2  -7    1.55    0.18
   3  -2  -7    1.61    0.20
  -3   2   7    1.97    0.22
   2  -2  -7    0.57    0.15
   2  -2  -7    0.32    0.11
  -2   2   7    0.51    0.09
  -2   2   7    0.53    0.14
   1  -2  -7   10.64    0.37
   1  -2  -7   11.06    0.42
  -1   2   7   11.32    0.39
  -1   2   7   11.53    0.35
   0  -2  -7   13.81    0.48
   0  -2  -7   13.93    0.45
   0   2   7   14.43    0.44
   0   2   7   13.84    0.43
  -1  -2  -7    6.37    0.28
  -1  -2  -7    5.87    0.27
   1   2   7    6.31    0.23
   1   2   7    6.53    0.28
  -2  -2  -7   17.12    0.51
  -2  -2  -7   16.53    0.52
   2   2   7   16.88    0.44
   2   2   7   16.67    0.55
  -3  -2  -7    1.46    0.16
  -3  -2  -7    1.30    0.15
   3   2   7    1.62    0.20
  -4  -2  -7    3.22    0.22
   4   2   7    2.68    0.26
   4   2   7    2.67    0.22
  -5  -2  -7    0.35    0.14
   5   2   7    0.08    0.14
   5   2   7    0.06    0.16
  -6  -2  -7    0.07    0.15
   6   2   7    0.39    0.19
   6   2   7    0.19    0.16
  -7  -2  -7    1.38    0.23
   7   2   7    1.75    0.25
   7   2   7    1.46    0.24
  -8  -2  -7   -0.09    0.21
   8   2   7   -0.28    0.22
   7  -3  -7   -0.04    0.28
  -7   3   7    0.33    0.25
   6  -3  -7    2.76    0.38
  -6   3   7    2.83    0.29
  -6   3   7    2.79    0.35
   5  -3  -7   23.01    0.71
   5  -3  -7   24.09    0.83
  -5   3   7   23.81    0.76
   4  -3  -7   39.01    1.03
   4  -3  -7   37.64    1.14
  -4   3   7   38.36    1.08
   3  -3  -7   33.63    0.88
   3  -3  -7   32.29    0.99
  -3   3   7   32.23    0.92
   2  -3  -7   21.98    0.71
   2  -3  -7   21.98    0.61
  -2   3   7   22.50    0.66
  -2   3   7   20.74    0.58
   1  -3  -7  128.73    3.30
   1  -3  -7  134.36    3.12
  -1   3   7  123.83    3.13
  -1   3   7  127.25    3.08
   0  -3  -7  181.53    4.36
   0  -3  -7  181.75    4.58
   0   3   7  181.14    4.27
   0   3   7  180.75    4.40
  -1  -3  -7   92.93    2.41
  -1  -3  -7   92.61    2.28
   1   3   7   94.03    2.32
   1   3   7   91.20    2.20
  -2  -3  -7    0.50    0.11
  -2  -3  -7    0.43    0.14
   2   3   7    0.48    0.13
   2   3   7    0.60    0.08
  -3  -3  -7   58.62    1.55
  -3  -3  -7   59.91    1.47
   3   3   7   56.71    1.53
  -4  -3  -7  108.31    2.63
   4   3   7  105.58    2.71
  -5  -3  -7   18.85    0.57
   5   3   7   17.73    0.62
   5   3   7   18.50    0.63
  -6  -3  -7    0.38    0.15
   6   3   7    0.13    0.17
   6   3   7    0.25    0.19
  -7  -3  -7    1.77    0.24
   7   3   7    1.94    0.28
   7   3   7    2.23    0.27
  -8  -3  -7    4.64    0.38
   8   3   7    4.16    0.40
   7  -4  -7    0.36    0.32
  -7   4   7    0.06    0.23
   6  -4  -7    3.08    0.43
  -6   4   7    3.44    0.34
   5  -4  -7    0.25    0.25
  -5   4   7    0.09    0.19
   4  -4  -7    0.18    0.19
  -4   4   7   -0.02    0.18
   3  -4  -7    2.23    0.30
  -3   4   7    1.46    0.19
   2  -4  -7    6.58    0.38
   2  -4  -7    6.78    0.25
  -2   4   7    7.10    0.26
  -2   4   7    7.04    0.32
   1  -4  -7    0.50    0.17
   1  -4  -7    0.32    0.08
  -1   4   7    0.34    0.13
  -1   4   7    0.20    0.09
   0  -4  -7    4.92    0.20
   0  -4  -7    5.51    0.30
   0   4   7    4.74    0.23
   0   4   7    4.82    0.23
  -1  -4  -7    0.17    0.09
  -1  -4  -7    0.12    0.13
   1   4   7    0.11    0.10
   1   4   7    0.01    0.08
  -2  -4  -7    0.94    0.12
  -2  -4  -7    1.62    0.21
   2   4   7    0.93    0.11
   2   4   7    0.61    0.13
  -3  -4  -7    2.45    0.23
  -3  -4  -7    2.62    0.17
   3   4   7    1.99    0.21
  -4  -4  -7   -0.08    0.14
  -4  -4  -7    0.08    0.11
   4   4   7    0.25    0.14
  -5  -4  -7    1.40    0.19
   5   4   7    1.03    0.19
   5   4   7    1.11    0.19
  -6  -4  -7    4.49    0.29
   6   4   7    4.26    0.34
   6   4   7    4.34    0.35
  -7  -4  -7   -0.20    0.17
   7   4   7    0.10    0.21
   7   4   7    0.20    0.22
  -8  -4  -7   -0.14    0.20
   8   4   7    0.12    0.26
   6  -5  -7    3.18    0.42
  -6   5   7    2.69    0.33
   5  -5  -7   21.85    0.83
  -5   5   7   20.25    0.72
   4  -5  -7    9.37    0.48
  -4   5   7    9.08    0.42
   3  -5  -7    0.46    0.21
  -3   5   7    0.48    0.17
   2  -5  -7   48.01    1.41
  -2   5   7   49.63    1.26
  -2   5   7   48.90    1.28
   1  -5  -7  138.80    3.61
  -1   5   7  136.16    3.33
  -1   5   7  142.32    3.41
   0  -5  -7   64.19    1.73
   0   5   7   62.10    1.55
   0   5   7   61.66    1.60
  -1  -5  -7    2.81    0.28
   1   5   7    2.86    0.20
   1   5   7    2.70    0.19
  -2  -5  -7   53.26    1.48
   2   5   7   53.82    1.31
   2   5   7   53.23    1.41
  -3  -5  -7  169.24    3.98
  -3  -5  -7  161.76    4.21
   3   5   7  166.46    4.09
  -4  -5  -7   58.48    1.61
  -4  -5  -7   60.14    1.48
   4   5   7   57.28    1.56
  -5  -5  -7    0.11    0.16
  -5  -5  -7    0.23    0.14
   5   5   7    0.12    0.16
  -6  -5  -7    4.64    0.28
   6   5   7    4.84    0.35
   6   5   7    4.05    0.33
  -7  -5  -7   11.10    0.46
   7   5   7   11.72    0.57
   7   5   7   12.03    0.54
  -8  -5  -7    5.52    0.38
   8   5   7    5.92    0.44
   6  -6  -7    0.18    0.32
  -6   6   7    0.29    0.26
   5  -6  -7    0.19    0.28
  -5   6   7    0.90    0.25
   4  -6  -7   -0.15    0.23
  -4   6   7   -0.03    0.17
   3  -6  -7    0.44    0.26
  -3   6   7    0.04    0.16
   2  -6  -7    0.62    0.24
  -2   6   7    0.63    0.14
  -2   6   7    0.60    0.18
   1  -6  -7    5.79    0.37
  -1   6   7    5.38    0.30
  -1   6   7    6.72    0.29
   0  -6  -7    4.74    0.35
   0   6   7    4.58    0.25
   0   6   7    4.28    0.25
  -1  -6  -7   13.45    0.56
   1   6   7   14.07    0.43
   1   6   7   12.36    0.45
  -2  -6  -7    5.26    0.35
   2   6   7    4.83    0.23
   2   6   7    4.21    0.26
  -3  -6  -7    5.87    0.36
   3   6   7    5.91    0.32
  -4  -6  -7    0.52    0.21
   4   6   7    0.39    0.17
  -5  -6  -7   -0.18    0.21
   5   6   7    0.13    0.18
  -6  -6  -7    0.26    0.20
   6   6   7    0.00    0.19
   7   6   7    0.16    0.22
   8   6   7    0.89    0.31
   5  -7  -7    6.47    0.55
  -5   7   7    6.56    0.46
   4  -7  -7    0.39    0.27
  -4   7   7    0.09    0.22
   3  -7  -7   12.47    0.62
  -3   7   7   12.78    0.52
   2  -7  -7   45.92    1.41
  -2   7   7   47.08    1.25
  -2   7   7   46.19    1.24
   1  -7  -7   16.30    0.68
  -1   7   7   16.98    0.56
  -1   7   7   17.32    0.57
   0  -7  -7    6.52    0.42
   0   7   7    6.25    0.30
   0   7   7    5.54    0.31
  -1  -7  -7    0.38    0.20
   1   7   7    0.30    0.16
   1   7   7    0.19    0.14
  -2  -7  -7   70.03    1.94
   2   7   7   69.53    1.71
   2   7   7   68.21    1.81
  -3  -7  -7   47.35    1.39
   3   7   7   47.35    1.30
  -4  -7  -7   16.67    0.64
   4   7   7   14.48    0.55
  -5  -7  -7    0.36    0.24
   5   7   7    0.43    0.21
  -6  -7  -7   13.72    0.62
   6   7   7   11.92    0.54
  -7  -7  -7   11.56    0.58
   7   7   7   11.11    0.53
   4  -8  -7    0.72    0.33
  -4   8   7    0.89    0.29
   3  -8  -7    4.49    0.47
  -3   8   7    4.75    0.38
   2  -8  -7    0.64    0.28
   2  -8  -7    0.87    0.21
  -2   8   7    0.57    0.20
   1  -8  -7    2.40    0.34
  -1   8   7    2.03    0.25
  -1   8   7    1.84    0.23
   0  -8  -7    0.76    0.27
   0   8   7    0.78    0.20
   0   8   7    0.71    0.18
  -1  -8  -7   -0.21    0.22
   1   8   7    0.14    0.16
   1   8   7    0.25    0.17
  -2  -8  -7    0.07    0.23
   2   8   7    0.03    0.18
   2   8   7   -0.03    0.15
  -3  -8  -7    0.41    0.26
   3   8   7    0.51    0.20
  -4  -8  -7    1.05    0.29
   4   8   7    1.21    0.23
  -5  -8  -7    0.10    0.26
   5   8   7    0.39    0.22
  -6  -8  -7    0.18    0.28
   6   8   7    0.10    0.24
   3  -9  -7   14.37    0.71
   2  -9  -7   17.09    0.77
   2  -9  -7   17.83    0.65
  -2   9   7   17.89    0.66
   1  -9  -7   11.75    0.59
  -1   9   7   12.35    0.52
   0  -9  -7    0.16    0.24
   0   9   7    0.02    0.18
   0   9   7    0.53    0.21
  -1  -9  -7   22.03    0.84
   1   9   7   20.55    0.72
   1   9   7   21.67    0.69
  -2  -9  -7   35.05    1.17
   2   9   7   35.91    1.00
   2   9   7   34.40    1.04
  -3  -9  -7   19.52    0.81
   3   9   7   18.56    0.68
  -4  -9  -7    0.51    0.31
   4   9   7    0.38    0.24
  -5  -9  -7    6.13    0.53
   5   9   7    6.04    0.44
   6   9   7   11.50    0.58
   2 -10  -7    0.09    0.29
  -2  10   7    0.40    0.26
   1 -10  -7    0.28    0.28
   1 -10  -7   -0.04    0.23
  -1  10   7   -0.20    0.22
   0 -10  -7    0.92    0.33
   0  10   7    0.60    0.25
  -1 -10  -7    0.10    0.28
   1  10   7    0.22    0.22
   1  10   7    0.24    0.23
  -2 -10  -7   -0.14    0.29
   2  10   7   -0.22    0.19
   2  10   7    0.05    0.22
  -3 -10  -7    0.33    0.33
   3  10   7    0.11    0.24
  -4 -10  -7    0.06    0.32
   4  10   7    0.13    0.24
   1   7  -8    0.01    0.26
   1   7  -8    0.15    0.29
  -1  -7   8   -0.10    0.25
   0   7  -8    1.01    0.30
   0   7  -8    0.79    0.28
   0  -7   8    0.56    0.27
  -1   7  -8    8.84    0.51
   1  -7   8    8.81    0.57
   3   6  -8    8.25    0.56
  -3  -6   8    9.45    0.56
   2   6  -8   14.66    0.68
  -2  -6   8   15.87    0.66
   1   6  -8    8.87    0.47
   1   6  -8    9.10    0.53
  -1  -6   8    9.37    0.49
   0   6  -8    0.02    0.24
   0   6  -8    0.34    0.24
   0  -6   8    0.38    0.26
  -1   6  -8    9.48    0.52
  -1   6  -8    9.01    0.47
   1  -6   8    9.26    0.53
  -2   6  -8    9.20    0.53
  -2   6  -8    9.43    0.47
   2  -6   8    9.58    0.56
  -3   6  -8    3.74    0.43
   3  -6   8    3.68    0.46
  -4   6  -8   -0.03    0.25
   4  -6   8    0.24    0.32
   4   5  -8    7.42    0.53
  -4  -5   8    7.95    0.53
   3   5  -8    6.24    0.45
  -3  -5   8    6.15    0.46
   2   5  -8    0.07    0.25
  -2  -5   8    0.59    0.26
   1   5  -8   15.98    0.66
  -1  -5   8   15.46    0.60
   0   5  -8   15.82    0.64
   0   5  -8   14.92    0.58
   0  -5   8   14.05    0.59
  -1   5  -8   12.00    0.51
  -1   5  -8   12.92    0.56
   1  -5   8   12.89    0.57
  -2   5  -8    3.96    0.38
  -2   5  -8    3.81    0.32
   2  -5   8    3.77    0.40
  -3   5  -8    1.36    0.28
   3  -5   8    0.87    0.28
  -4   5  -8    6.59    0.49
   4  -5   8    6.39    0.51
  -5   5  -8    2.43    0.36
   5  -5   8    3.27    0.47
   5   4  -8    1.60    0.32
  -5  -4   8    2.13    0.34
   4   4  -8    0.47    0.26
  -4  -4   8    0.63    0.27
   3   4  -8    9.15    0.53
  -3  -4   8    9.72    0.51
   2   4  -8   49.18    1.43
  -2  -4   8   49.34    1.37
   1   4  -8   15.05    0.62
  -1  -4   8   16.69    0.59
  -1  -4   8   16.51    0.59
   0   4  -8    3.70    0.31
   0   4  -8    4.16    0.36
   0  -4   8    2.92    0.32
  -1   4  -8   43.36    1.17
  -1   4  -8   43.30    1.25
   1  -4   8   41.81    1.24
  -2   4  -8   22.13    0.79
  -2   4  -8   22.54    0.69
   2  -4   8   21.71    0.79
  -3   4  -8    7.93    0.44
   3  -4   8    7.03    0.47
  -4   4  -8    1.66    0.30
   4  -4   8    1.42    0.30
  -5   4  -8    1.93    0.32
   5  -4   8    2.49    0.37
  -6   4  -8    1.06    0.29
   6  -4   8    1.04    0.35
   6   3  -8    1.44    0.33
  -6  -3   8    1.15    0.33
   5   3  -8    3.14    0.37
  -5  -3   8    3.35    0.41
   4   3  -8    9.69    0.52
  -4  -3   8    8.70    0.50
   3   3  -8    3.29    0.38
  -3  -3   8    3.72    0.35
   2   3  -8   16.75    0.67
  -2  -3   8   17.85    0.63
   1   3  -8   43.06    1.24
  -1  -3   8   41.69    1.19
  -1  -3   8   42.72    1.18
   0   3  -8   29.87    0.92
   0  -3   8   30.41    0.90
   0  -3   8   29.04    0.86
  -1   3  -8    7.39    0.35
  -1   3  -8    7.08    0.41
   1  -3   8    7.62    0.41
  -2   3  -8   21.88    0.66
  -2   3  -8   21.44    0.75
   2  -3   8   21.60    0.75
  -3   3  -8   17.25    0.65
   3  -3   8   16.12    0.65
  -4   3  -8   13.14    0.58
   4  -3   8   13.26    0.60
  -5   3  -8    0.34    0.23
   5  -3   8    0.30    0.25
  -6   3  -8    0.03    0.26
   6  -3   8    0.31    0.27
  -7   3  -8   -0.03    0.28
   7  -3   8    0.11    0.31
   6   2  -8    1.77    0.32
  -6  -2   8    1.29    0.28
   5   2  -8    0.02    0.25
  -5  -2   8   -0.27    0.22
   4   2  -8    1.81    0.26
  -4  -2   8    1.77    0.28
   3   2  -8   26.37    0.88
  -3  -2   8   28.08    0.86
   2   2  -8   18.29    0.66
  -2  -2   8   19.66    0.65
   1   2  -8    1.48    0.23
  -1  -2   8    2.03    0.24
  -1  -2   8    1.46    0.21
   0   2  -8   15.61    0.59
   0  -2   8   16.88    0.58
   0  -2   8   16.98    0.55
  -1   2  -8   35.92    1.08
   1  -2   8   38.20    1.00
   1  -2   8   37.39    1.08
  -2   2  -8    6.78    0.30
  -2   2  -8    6.50    0.36
   2  -2   8    6.63    0.38
  -3   2  -8    1.18    0.23
   3  -2   8    1.05    0.24
  -4   2  -8    5.12    0.36
   4  -2   8    5.31    0.37
  -5   2  -8    8.63    0.44
   5  -2   8    8.88    0.51
  -6   2  -8    1.12    0.28
   6  -2   8    1.10    0.29
  -7   2  -8   -0.01    0.24
   7  -2   8    0.02    0.27
   7   1  -8    2.46    0.35
  -7  -1   8    2.07    0.33
   6   1  -8    3.08    0.39
  -6  -1   8    2.43    0.34
   5   1  -8   10.19    0.51
  -5  -1   8    9.94    0.52
   4   1  -8    7.84    0.42
  -4  -1   8    7.12    0.40
   3   1  -8    4.26    0.31
  -3  -1   8    4.68    0.34
   2   1  -8   41.05    1.19
  -2  -1   8   43.06    1.16
   1   1  -8   65.43    1.75
  -1  -1   8   67.57    1.71
  -1  -1   8   64.08    1.67
   0   1  -8    8.90    0.39
   0  -1   8    9.11    0.37
   0  -1   8    9.26    0.39
  -1   1  -8    0.82    0.18
   1  -1   8    0.76    0.15
   1  -1   8    0.43    0.15
  -2   1  -8   39.28    1.12
   2  -1   8   39.84    1.03
   2  -1   8   39.97    1.15
  -3   1  -8   47.83    1.32
   3  -1   8   48.30    1.36
  -4   1  -8    8.99    0.42
   4  -1   8    8.13    0.45
  -5   1  -8    0.38    0.21
   5  -1   8    0.37    0.22
  -6   1  -8    1.90    0.29
   6  -1   8    1.70    0.29
  -7   1  -8    2.85    0.36
   7  -1   8    2.16    0.34
  -8   1  -8    1.33    0.28
   7   0  -8    1.35    0.32
   7   0  -8    1.66    0.31
  -7   0   8    1.22    0.31
   6   0  -8    0.77    0.23
   6   0  -8    0.95    0.27
  -6   0   8    1.06    0.28
   5   0  -8    2.56    0.33
   5   0  -8    3.27    0.31
  -5   0   8    2.97    0.35
   4   0  -8   25.22    0.80
   4   0  -8   26.20    0.80
  -4   0   8   23.94    0.79
   3   0  -8   55.56    1.46
   3   0  -8   52.85    1.46
  -3   0   8   54.88    1.46
   2   0  -8   66.52    1.75
   2   0  -8   67.39    1.76
  -2   0   8   67.97    1.73
   1   0  -8   48.20    1.31
   1   0  -8   47.62    1.27
  -1   0   8   50.52    1.28
  -1   0   8   46.55    1.26
   0   0  -8   82.67    2.13
   0   0  -8   82.24    2.13
   0   0   8   86.40    2.14
   0   0   8   83.28    2.06
  -1   0  -8   78.79    2.01
  -1   0  -8   78.24    2.00
   1   0   8   76.05    2.01
   1   0   8   78.89    1.91
  -2   0  -8   21.00    0.67
  -2   0  -8   21.48    0.61
   2   0   8   21.08    0.69
   2   0   8   21.84    0.60
  -3   0  -8    0.47    0.11
  -3   0  -8    0.38    0.14
   3   0   8    0.40    0.18
  -4   0  -8   23.01    0.72
   4   0   8   24.13    0.70
   4   0   8   22.90    0.78
  -5   0  -8    9.61    0.42
   5   0   8   10.24    0.40
   5   0   8    9.79    0.48
  -6   0  -8   10.01    0.45
   6   0   8   10.08    0.53
   6   0   8   10.66    0.44
  -7   0  -8    0.25    0.22
   7   0   8    0.51    0.26
   7   0   8    0.27    0.19
  -8   0  -8    3.27    0.35
   8   0   8    3.12    0.35
   7  -1  -8    0.13    0.25
   7  -1  -8    0.53    0.31
  -7   1   8    0.58    0.29
   6  -1  -8    1.11    0.26
   6  -1  -8    1.75    0.27
  -6   1   8    1.57    0.30
   5  -1  -8   30.13    0.88
   5  -1  -8   27.10    0.91
  -5   1   8   27.59    0.89
   4  -1  -8   17.00    0.61
   4  -1  -8   16.62    0.58
  -4   1   8   16.63    0.62
   3  -1  -8   36.29    1.00
   3  -1  -8   35.82    1.03
  -3   1   8   34.65    1.02
   2  -1  -8   76.87    1.95
   2  -1  -8   76.75    2.00
  -2   1   8   76.19    1.93
   1  -1  -8   96.20    2.41
   1  -1  -8   97.22    2.46
  -1   1   8   94.99    2.35
  -1   1   8   94.24    2.38
   0  -1  -8    2.40    0.22
   0  -1  -8    2.10    0.18
   0   1   8    2.20    0.20
   0   1   8    2.14    0.21
  -1  -1  -8   21.94    0.64
  -1  -1  -8   20.19    0.66
   1   1   8   21.24    0.66
   1   1   8   21.67    0.61
  -2  -1  -8   86.03    2.14
  -2  -1  -8   86.60    2.18
   2   1   8   81.97    2.18
   2   1   8   84.55    2.04
  -3  -1  -8   15.41    0.52
  -3  -1  -8   15.51    0.49
   3   1   8   15.52    0.57
  -4  -1  -8    7.62    0.36
   4   1   8    7.33    0.40
   4   1   8    8.35    0.33
  -5  -1  -8    1.93    0.23
   5   1   8    2.09    0.24
   5   1   8    1.91    0.26
  -6  -1  -8    7.10    0.36
   6   1   8    7.69    0.38
   6   1   8    6.99    0.44
  -7  -1  -8    4.34    0.36
   7   1   8    4.02    0.35
   7   1   8    5.10    0.42
  -8  -1  -8   -0.06    0.24
   8   1   8    0.19    0.23
   8   1   8   -0.08    0.23
   7  -2  -8    0.23    0.31
  -7   2   8    0.25    0.28
   6  -2  -8    4.60    0.44
   6  -2  -8    4.70    0.36
  -6   2   8    5.04    0.42
   5  -2  -8    1.69    0.26
   5  -2  -8    1.95    0.24
  -5   2   8    2.06    0.28
   4  -2  -8    9.00    0.39
   4  -2  -8    9.15    0.45
  -4   2   8    8.80    0.44
   3  -2  -8   19.31    0.66
   3  -2  -8   20.22    0.61
  -3   2   8   19.06    0.64
   2  -2  -8    1.71    0.22
   2  -2  -8    2.10    0.20
  -2   2   8    1.77    0.21
   1  -2  -8   27.34    0.80
   1  -2  -8   29.53    0.85
  -1   2   8   28.39    0.78
  -1   2   8   28.45    0.81
   0  -2  -8   31.84    0.97
   0  -2  -8   35.23    0.94
   0   2   8   35.12    0.93
   0   2   8   34.13    0.91
  -1  -2  -8   70.68    1.80
  -1  -2  -8   69.72    1.86
   1   2   8   71.91    1.72
   1   2   8   69.35    1.82
  -2  -2  -8    0.08    0.12
  -2  -2  -8   -0.02    0.11
   2   2   8    0.29    0.16
   2   2   8   -0.05    0.08
  -3  -2  -8    7.38    0.32
  -3  -2  -8    7.88    0.33
   3   2   8    7.43    0.37
  -4  -2  -8   10.21    0.39
   4   2   8   10.26    0.46
   5   2   8   19.34    0.68
   5   2   8   18.27    0.62
  -6  -2  -8    6.22    0.34
   6   2   8    6.08    0.34
   6   2   8    6.39    0.40
  -7  -2  -8    0.35    0.18
   7   2   8    0.07    0.20
   7   2   8   -0.12    0.20
  -8  -2  -8    2.73    0.31
   8   2   8    2.51    0.36
   8   2   8    2.43    0.32
   7  -3  -8    0.37    0.33
  -7   3   8    0.17    0.27
   6  -3  -8    1.29    0.31
   6  -3  -8    1.18    0.26
  -6   3   8    1.62    0.29
   5  -3  -8    0.46    0.23
   5  -3  -8    0.59    0.19
  -5   3   8    0.30    0.21
   4  -3  -8    9.45    0.47
   4  -3  -8    9.98    0.40
  -4   3   8   10.62    0.47
   3  -3  -8   38.47    1.15
   3  -3  -8   38.81    1.03
  -3   3   8   38.94    1.09
   2  -3  -8   53.61    1.36
   2  -3  -8   51.83    1.48
  -2   3   8   53.82    1.39
   1  -3  -8   16.47    0.59
   1  -3  -8   17.18    0.51
  -1   3   8   16.22    0.49
  -1   3   8   16.83    0.54
   0  -3  -8   29.98    0.82
   0  -3  -8   29.30    0.89
   0   3   8   30.87    0.83
   0   3   8   30.32    0.81
  -1  -3  -8   62.77    1.73
  -1  -3  -8   65.21    1.64
   1   3   8   64.24    1.57
   1   3   8   65.53    1.67
  -2  -3  -8   59.44    1.59
  -2  -3  -8   61.35    1.52
   2   3   8   58.35    1.56
   2   3   8   58.48    1.43
  -3  -3  -8   19.58    0.58
  -3  -3  -8   19.91    0.62
   3   3   8   19.22    0.64
  -4  -3  -8    1.45    0.19
  -4  -3  -8   -0.02    0.13
   4   3   8    0.10    0.17
  -5  -3  -8    3.93    0.27
   5   3   8    3.55    0.27
   5   3   8    3.67    0.29
  -6  -3  -8   17.76    0.59
   6   3   8   17.91    0.65
   6   3   8   17.95    0.66
  -7  -3  -8    3.26    0.28
   7   3   8    3.43    0.35
   7   3   8    3.88    0.37
  -8  -3  -8    0.20    0.22
   8   3   8    0.03    0.26
   8   3   8    0.48    0.24
   6  -4  -8    1.53    0.34
  -6   4   8    1.54    0.30
   5  -4  -8    6.50    0.45
  -5   4   8    6.86    0.43
   4  -4  -8   19.30    0.74
  -4   4   8   19.56    0.68
   3  -4  -8    0.17    0.21
  -3   4   8    0.14    0.18
   2  -4  -8    9.43    0.45
  -2   4   8    8.07    0.38
   1  -4  -8   46.51    1.17
   1  -4  -8   45.20    1.32
  -1   4   8   45.29    1.19
  -1   4   8   46.52    1.19
   0  -4  -8   42.65    1.11
   0  -4  -8   42.49    1.23
   0   4   8   44.04    1.14
   0   4   8   42.83    1.11
  -1  -4  -8   10.08    0.43
  -1  -4  -8    9.98    0.35
   1   4   8    9.92    0.38
   1   4   8    9.65    0.33
  -2  -4  -8   15.12    0.54
  -2  -4  -8   15.08    0.47
   2   4   8   15.47    0.52
   2   4   8   15.56    0.43
  -3  -4  -8   36.90    0.97
  -3  -4  -8   35.18    1.04
   3   4   8   36.99    1.04
  -4  -4  -8   34.31    1.02
  -4  -4  -8   36.39    0.95
   4   4   8   35.17    1.03
  -5  -4  -8   13.03    0.46
  -5  -4  -8   13.51    0.53
   5   4   8   13.60    0.54
  -6  -4  -8    1.70    0.24
   6   4   8    2.17    0.27
   6   4   8    2.37    0.32
  -7  -4  -8   13.09    0.52
   7   4   8   13.55    0.61
   7   4   8   15.47    0.60
  -8  -4  -8    7.98    0.45
   8   4   8    8.29    0.48
   8   4   8    8.06    0.51
   6  -5  -8    4.24    0.51
  -6   5   8    3.30    0.40
   5  -5  -8   -0.13    0.27
  -5   5   8    0.04    0.22
   4  -5  -8    7.18    0.49
  -4   5   8    7.30    0.42
   3  -5  -8   36.33    1.15
  -3   5   8   37.61    1.05
   2  -5  -8   14.03    0.58
  -2   5   8   13.84    0.50
   1  -5  -8    1.52    0.24
  -1   5   8    1.18    0.15
  -1   5   8    1.14    0.18
   0  -5  -8   28.87    0.92
   0   5   8   29.61    0.82
   0   5   8   28.96    0.80
  -1  -5  -8   71.95    1.92
   1   5   8   68.80    1.79
   1   5   8   68.98    1.71
  -2  -5  -8   43.33    1.29
   2   5   8   44.98    1.11
   2   5   8   45.51    1.22
  -3  -5  -8   11.23    0.46
   3   5   8   11.98    0.46
  -4  -5  -8    2.80    0.21
  -4  -5  -8    2.69    0.29
   4   5   8    3.00    0.29
  -5  -5  -8   47.52    1.37
  -5  -5  -8   47.92    1.25
   5   5   8   47.86    1.34
  -6  -5  -8   18.92    0.60
  -6  -5  -8   17.44    0.68
   6   5   8   18.88    0.67
  -7  -5  -8    0.19    0.20
   7   5   8    0.33    0.22
   7   5   8    0.53    0.24
  -8  -5  -8    0.01    0.22
   8   5   8   -0.18    0.25
   8   5   8   -0.11    0.26
   6  -6  -8    2.30    0.42
  -6   6   8    2.48    0.34
   5  -6  -8    7.10    0.51
  -5   6   8    5.27    0.42
   4  -6  -8    3.67    0.44
  -4   6   8    4.07    0.34
   3  -6  -8    3.49    0.40
  -3   6   8    3.33    0.32
   2  -6  -8    8.77    0.48
  -2   6   8    9.49    0.41
   1  -6  -8   34.80    1.10
  -1   6   8   34.00    0.95
  -1   6   8   34.54    0.95
   0  -6  -8   15.91    0.62
   0   6   8   16.00    0.52
   0   6   8   15.86    0.53
  -1  -6  -8    2.19    0.30
   1   6   8    2.29    0.20
   1   6   8    1.86    0.22
  -2  -6  -8    9.42    0.47
   2   6   8    9.38    0.33
   2   6   8    8.96    0.40
  -3  -6  -8    6.58    0.38
   3   6   8    7.00    0.37
  -4  -6  -8   11.14    0.51
   4   6   8   11.33    0.48
  -5  -6  -8    4.02    0.36
   5   6   8    2.73    0.32
  -6  -6  -8    2.41    0.32
   6   6   8    2.30    0.29
  -7  -6  -8    4.19    0.39
   7   6   8    5.55    0.43
   5  -7  -8    3.07    0.44
  -5   7   8    3.81    0.42
   4  -7  -8    5.98    0.52
  -4   7   8    5.32    0.42
   3  -7  -8    8.19    0.51
  -3   7   8    8.61    0.43
   2  -7  -8    0.23    0.27
  -2   7   8   -0.20    0.19
   1  -7  -8    8.79    0.48
  -1   7   8    8.26    0.37
  -1   7   8    8.64    0.38
   0  -7  -8   25.20    0.89
   0   7   8   25.61    0.77
   0   7   8   26.30    0.76
  -1  -7  -8    4.50    0.39
   1   7   8    4.97    0.27
   1   7   8    4.26    0.30
  -2  -7  -8    5.52    0.39
   2   7   8    5.85    0.33
   2   7   8    6.52    0.30
  -3  -7  -8    1.32    0.28
   3   7   8    0.63    0.19
  -4  -7  -8   11.56    0.55
   4   7   8   11.83    0.51
  -5  -7  -8   11.10    0.54
   5   7   8   12.71    0.54
  -6  -7  -8    3.38    0.42
   6   7   8    4.55    0.39
  -7  -7  -8   -0.45    0.29
   7   7   8    0.05    0.25
   4  -8  -8   -0.55    0.31
  -4   8   8    0.18    0.27
   3  -8  -8    2.80    0.40
  -3   8   8    2.43    0.31
   2  -8  -8   11.51    0.62
  -2   8   8   11.92    0.50
   1  -8  -8   28.23    1.00
  -1   8   8   29.59    0.87
  -1   8   8   29.83    0.88
   0  -8  -8    0.09    0.25
   0   8   8    0.34    0.19
   0   8   8   -0.18    0.17
  -1  -8  -8    7.42    0.46
   1   8   8    7.62    0.36
   1   8   8    7.23    0.39
  -2  -8  -8   23.71    0.88
   2   8   8   23.70    0.76
  -3  -8  -8   17.84    0.75
   3   8   8   17.96    0.65
  -4  -8  -8    2.08    0.32
   4   8   8    1.84    0.29
  -5  -8  -8    2.64    0.37
   5   8   8    2.50    0.36
  -6  -8  -8    6.77    0.52
   6   8   8    7.90    0.48
   3  -9  -8    5.07    0.53
  -3   9   8    5.23    0.43
   2  -9  -8    0.54    0.28
  -2   9   8    0.12    0.24
   1  -9  -8    8.36    0.56
  -1   9   8    9.23    0.45
  -1   9   8    9.72    0.47
   0  -9  -8   17.77    0.76
   0   9   8   17.10    0.63
   0   9   8   17.65    0.62
  -1  -9  -8   15.55    0.70
   1   9   8   14.94    0.59
   1   9   8   15.05    0.55
  -2  -9  -8    2.41    0.36
   2   9   8    3.05    0.34
  -3  -9  -8    5.16    0.49
   3   9   8    5.91    0.41
  -4  -9  -8   17.76    0.79
   4   9   8   17.27    0.69
  -5  -9  -8   10.39    0.65
   5   9   8   10.68    0.56
   1 -10  -8    0.81    0.33
   1 -10  -8    0.41    0.24
  -1  10   8    0.75    0.24
   0 -10  -8    1.78    0.35
   0  10   8    1.83    0.29
   0  10   8    1.49    0.27
  -1 -10  -8   11.52    0.64
   1  10   8   10.65    0.52
   1  10   8   10.94    0.50
  -2 -10  -8    6.38    0.54
   2  10   8    7.16    0.46
  -3 -10  -8    2.51    0.41
   3  10   8    3.41    0.40
  -4 -10  -8   -0.21    0.32
   4  10   8    0.23    0.26
   2   6  -9    3.19    0.45
  -2  -6   9    2.33    0.37
   1   6  -9   14.31    0.66
  -1  -6   9   12.21    0.61
  -1  -6   9   12.85    0.62
   0   6  -9   15.48    0.64
   0   6  -9   14.36    0.68
   0  -6   9   15.06    0.67
  -1   6  -9   16.82    0.67
  -1   6  -9   16.79    0.71
   1  -6   9   16.16    0.72
  -2   6  -9    0.81    0.26
  -2   6  -9    0.68    0.29
   2  -6   9    0.76    0.31
   3   5  -9    2.48    0.37
  -3  -5   9    3.24    0.43
   2   5  -9    0.39    0.28
  -2  -5   9   -0.01    0.22
   1   5  -9    0.98    0.30
  -1  -5   9    1.15    0.27
  -1  -5   9    1.32    0.29
   0   5  -9    0.22    0.25
   0  -5   9    0.00    0.25
  -1   5  -9    4.71    0.42
  -1   5  -9    4.76    0.37
   1  -5   9    4.31    0.43
  -2   5  -9    0.64    0.23
  -2   5  -9    0.57    0.27
   2  -5   9    0.37    0.28
  -3   5  -9   -0.05    0.25
   3  -5   9    0.21    0.26
  -4   5  -9    0.07    0.30
   4  -5   9    0.58    0.31
   4   4  -9   29.12    1.01
  -4  -4   9   27.74    0.97
   3   4  -9    2.53    0.37
  -3  -4   9    2.09    0.33
   2   4  -9    2.38    0.34
  -2  -4   9    1.73    0.29
   1   4  -9   29.81    0.97
  -1  -4   9   27.49    0.90
  -1  -4   9   28.13    0.91
   0   4  -9   55.24    1.51
   0  -4   9   50.86    1.42
   0  -4   9   50.78    1.47
  -1   4  -9   10.58    0.48
  -1   4  -9   12.40    0.56
   1  -4   9   11.43    0.55
  -2   4  -9    3.48    0.31
  -2   4  -9    3.79    0.35
   2  -4   9    3.38    0.39
  -3   4  -9   25.61    0.92
   3  -4   9   25.62    0.92
  -4   4  -9   13.94    0.66
   4  -4   9   13.75    0.67
  -5   4  -9    2.39    0.38
   5  -4   9    2.02    0.34
   5   3  -9   -0.12    0.28
  -5  -3   9    0.14    0.25
   4   3  -9    0.57    0.25
  -4  -3   9    0.55    0.28
   3   3  -9    0.63    0.27
  -3  -3   9    0.85    0.25
   2   3  -9    3.47    0.38
  -2  -3   9    2.81    0.35
   1   3  -9    4.23    0.39
  -1  -3   9    4.72    0.34
  -1  -3   9    4.72    0.36
   0   3  -9    6.62    0.42
   0  -3   9    5.91    0.38
   0  -3   9    5.77    0.36
  -1   3  -9    5.84    0.38
   1  -3   9    6.17    0.35
   1  -3   9    6.37    0.40
  -2   3  -9    1.07    0.19
  -2   3  -9    0.68    0.21
   2  -3   9    0.85    0.23
  -3   3  -9    0.16    0.23
   3  -3   9    0.03    0.21
  -4   3  -9    0.24    0.22
   4  -3   9    0.44    0.23
  -5   3  -9   -0.06    0.25
   5  -3   9   -0.30    0.26
  -6   3  -9    0.37    0.28
   6  -3   9   -0.06    0.26
   6   2  -9   10.55    0.62
  -6  -2   9   10.99    0.57
   5   2  -9   25.04    0.90
  -5  -2   9   25.20    0.90
   4   2  -9   17.39    0.72
  -4  -2   9   19.67    0.70
   3   2  -9   -0.42    0.22
  -3  -2   9    0.47    0.23
   2   2  -9   18.09    0.70
  -2  -2   9   19.60    0.67
   1   2  -9   75.79    2.04
  -1  -2   9   77.16    1.96
  -1  -2   9   76.19    1.99
   0   2  -9   39.82    1.17
   0  -2   9   39.23    1.14
   0  -2   9   39.64    1.09
  -1   2  -9    8.41    0.42
   1  -2   9    9.35    0.39
   1  -2   9    8.63    0.43
  -2   2  -9   16.21    0.63
   2  -2   9   15.48    0.52
   2  -2   9   15.60    0.62
  -3   2  -9   23.85    0.81
   3  -2   9   25.05    0.85
  -4   2  -9   10.22    0.48
   4  -2   9    9.38    0.53
  -5   2  -9    8.34    0.48
  -6   2  -9    0.58    0.27
   6  -2   9   -0.35    0.26
  -7   2  -9    4.43    0.42
   7  -2   9    5.09    0.52
   6   1  -9    0.38    0.26
  -6  -1   9    0.23    0.28
   5   1  -9    0.01    0.25
  -5  -1   9    0.29    0.26
   4   1  -9   -0.15    0.22
  -4  -1   9   -0.41    0.21
   3   1  -9   -0.01    0.22
  -3  -1   9    0.21    0.21
   2   1  -9    0.56    0.22
  -2  -1   9    0.37    0.20
   1   1  -9    3.83    0.34
  -1  -1   9    4.28    0.30
  -1  -1   9    4.31    0.29
   0   1  -9   12.61    0.52
   0  -1   9   14.16    0.52
   0  -1   9   12.84    0.47
  -1   1  -9    1.73    0.23
   1  -1   9    1.91    0.24
   1  -1   9    1.74    0.22
  -2   1  -9   14.14    0.55
   2  -1   9   14.00    0.55
   2  -1   9   14.25    0.47
  -3   1  -9    0.43    0.20
   3  -1   9    0.34    0.19
  -4   1  -9   -0.06    0.16
   4  -1   9    0.03    0.21
  -5   1  -9   -0.23    0.18
   5  -1   9    0.35    0.24
  -6   1  -9    0.52    0.26
   6  -1   9    0.09    0.23
  -7   1  -9    0.07    0.25
   7  -1   9   -0.03    0.28
   6   0  -9   11.02    0.55
  -6   0   9    9.96    0.56
   5   0  -9   11.24    0.55
  -5   0   9   11.57    0.56
   4   0  -9    4.54    0.37
  -4   0   9    4.98    0.39
   3   0  -9    8.39    0.44
  -3   0   9    8.47    0.44
   2   0  -9   36.22    1.07
  -2   0   9   38.07    1.05
   1   0  -9  114.11    2.84
  -1   0   9  110.83    2.75
  -1   0   9  111.41    2.80
   0   0  -9   98.65    2.51
   0   0   9  100.00    2.51
   0   0   9   97.97    2.42
  -1   0  -9   23.23    0.74
   1   0   9   23.76    0.75
   1   0   9   24.09    0.69
  -2   0  -9   54.54    1.52
   2   0   9   58.61    1.43
   2   0   9   57.45    1.55
  -3   0  -9   60.82    1.64
   3   0   9   62.69    1.69
  -4   0  -9   24.41    0.77
   4   0   9   23.99    0.82
  -5   0  -9   -0.15    0.17
   5   0   9    0.42    0.23
  -6   0  -9    9.83    0.49
   6   0   9    9.62    0.54
  -7   0  -9    4.48    0.40
   7   0   9    5.08    0.45
  -8   0  -9    2.89    0.40
   8   0   9    2.32    0.36
   6  -1  -9    0.34    0.26
   6  -1  -9    0.14    0.24
  -6   1   9    0.07    0.24
   5  -1  -9    0.90    0.25
   5  -1  -9    0.38    0.21
  -5   1   9    0.48    0.24
   4  -1  -9    0.48    0.20
   4  -1  -9    0.35    0.19
  -4   1   9    0.53    0.23
   3  -1  -9   32.25    0.95
   3  -1  -9   33.07    0.94
  -3   1   9   29.68    0.93
   2  -1  -9    5.49    0.33
   2  -1  -9    6.40    0.31
  -2   1   9    5.79    0.33
   1  -1  -9   25.87    0.77
   1  -1  -9   25.94    0.79
  -1   1   9   25.91    0.75
  -1   1   9   26.39    0.77
   0  -1  -9   14.10    0.46
   0  -1  -9   12.55    0.47
   0   1   9   12.45    0.47
   0   1   9   12.93    0.46
  -1  -1  -9    5.34    0.27
  -1  -1  -9    5.85    0.30
   1   1   9    5.28    0.27
   1   1   9    5.62    0.32
  -2  -1  -9    0.11    0.13
  -2  -1  -9    0.10    0.12
   2   1   9    0.58    0.14
   2   1   9   -0.03    0.14
  -3  -1  -9    0.02    0.12
  -3  -1  -9    0.16    0.14
   3   1   9    0.10    0.19
  -4  -1  -9    1.17    0.17
  -4  -1  -9    0.90    0.18
   4   1   9    0.37    0.20
  -5  -1  -9    0.18    0.18
   5   1   9    0.17    0.22
   5   1   9    0.17    0.15
  -6  -1  -9    2.74    0.31
   6   1   9    2.43    0.28
   6   1   9    2.22    0.31
  -7  -1  -9    0.26    0.24
   7   1   9    0.22    0.21
   7   1   9   -0.14    0.24
  -8  -1  -9    0.27    0.25
   8   1   9    0.04    0.24
   8   1   9   -0.40    0.25
   6  -2  -9   18.22    0.69
  -6   2   9   19.53    0.75
   5  -2  -9    0.51    0.21
   5  -2  -9    0.43    0.24
  -5   2   9   -0.21    0.23
   4  -2  -9   10.77    0.49
   4  -2  -9   10.91    0.46
  -4   2   9   10.46    0.50
   3  -2  -9   27.89    0.86
   3  -2  -9   26.23    0.80
  -3   2   9   27.37    0.84
   2  -2  -9   46.47    1.27
   2  -2  -9   48.08    1.33
  -2   2   9   47.38    1.28
   1  -2  -9   71.28    1.85
   1  -2  -9   67.83    1.78
  -1   2   9   69.26    1.76
  -1   2   9   68.76    1.76
   0  -2  -9    1.15    0.17
   0  -2  -9    1.04    0.17
   0   2   9    1.03    0.16
   0   2   9    1.01    0.17
  -1  -2  -9   43.48    1.20
  -1  -2  -9   45.11    1.18
   1   2   9   42.07    1.11
   1   2   9   42.15    1.19
  -2  -2  -9   94.73    2.42
  -2  -2  -9   93.50    2.35
   2   2   9   92.33    2.40
  -3  -2  -9   82.42    2.10
  -3  -2  -9   82.73    2.16
   3   2   9   83.70    2.18
  -4  -2  -9    4.39    0.27
  -4  -2  -9    4.96    0.29
   4   2   9    4.61    0.36
  -5  -2  -9    9.22    0.39
   5   2   9    8.08    0.45
  -6  -2  -9   15.32    0.58
   6   2   9   15.63    0.59
   6   2   9   16.38    0.65
   7   2   9   11.72    0.56
   7   2   9    9.98    0.50
  -8  -2  -9    2.99    0.38
   8   2   9    2.95    0.39
   8   2   9    2.66    0.35
   6  -3  -9    0.27    0.29
  -6   3   9    0.33    0.27
   5  -3  -9    0.54    0.20
   5  -3  -9    0.23    0.24
  -5   3   9    0.32    0.24
   4  -3  -9    0.08    0.16
   4  -3  -9    0.09    0.22
  -4   3   9    0.25    0.21
   3  -3  -9   -0.07    0.18
   3  -3  -9    0.23    0.14
  -3   3   9    0.05    0.18
   2  -3  -9    7.48    0.40
   2  -3  -9    7.61    0.34
  -2   3   9    7.59    0.39
   1  -3  -9    2.04    0.20
   1  -3  -9    1.38    0.22
  -1   3   9    1.72    0.19
  -1   3   9    1.63    0.20
   0  -3  -9    0.16    0.15
   0  -3  -9   -0.06    0.11
   0   3   9    0.12    0.12
   0   3   9    0.39    0.14
  -1  -3  -9    0.17    0.15
  -1  -3  -9    0.30    0.13
   1   3   9    0.28    0.15
   1   3   9    0.45    0.12
  -2  -3  -9    0.53    0.17
  -2  -3  -9    0.55    0.14
   2   3   9    0.33    0.17
  -3  -3  -9    0.22    0.13
  -3  -3  -9    0.20    0.14
   3   3   9    0.38    0.18
  -4  -3  -9    0.07    0.13
  -4  -3  -9   -0.02    0.16
   4   3   9    0.05    0.15
  -5  -3  -9    0.54    0.18
  -5  -3  -9    0.73    0.19
   5   3   9    1.07    0.24
  -6  -3  -9    0.69    0.18
   6   3   9    0.84    0.21
   6   3   9    1.12    0.24
  -7  -3  -9    0.57    0.23
   7   3   9    0.52    0.25
   7   3   9    0.89    0.25
  -8  -3  -9    0.01    0.22
   8   3   9   -0.05    0.26
   8   3   9    0.10    0.25
   6  -4  -9    5.71    0.53
  -6   4   9    5.24    0.46
   5  -4  -9    0.54    0.26
  -5   4   9    0.08    0.25
   4  -4  -9    3.27    0.40
  -4   4   9    2.99    0.32
   3  -4  -9   26.15    0.89
  -3   4   9   25.50    0.81
   2  -4  -9   71.01    1.94
  -2   4   9   68.23    1.79
   1  -4  -9   12.72    0.53
  -1   4   9   13.59    0.49
  -1   4   9   14.05    0.45
   0  -4  -9    6.40    0.28
   0  -4  -9    6.70    0.37
   0   4   9    6.53    0.30
   0   4   9    6.29    0.31
  -1  -4  -9   82.41    1.98
  -1  -4  -9   77.71    2.11
   1   4   9   77.15    1.92
   1   4   9   77.91    2.02
  -2  -4  -9   78.88    1.96
  -2  -4  -9   76.86    2.09
   2   4   9   78.25    2.02
  -3  -4  -9   36.85    0.99
  -3  -4  -9   37.11    1.08
   3   4   9   36.25    1.06
  -4  -4  -9    5.26    0.33
  -4  -4  -9    4.85    0.29
   4   4   9    4.99    0.34
  -5  -4  -9   23.97    0.72
  -5  -4  -9   23.48    0.77
   5   4   9   22.99    0.78
  -6  -4  -9   20.27    0.67
  -6  -4  -9   20.02    0.73
   6   4   9   21.18    0.75
  -7  -4  -9    8.59    0.44
   7   4   9    8.68    0.49
   7   4   9    9.06    0.51
  -8  -4  -9    0.36    0.23
   8   4   9    0.13    0.27
   8   4   9    0.73    0.29
   6  -5  -9    0.43    0.30
  -6   5   9   -0.04    0.27
   5  -5  -9    0.22    0.31
  -5   5   9   -0.01    0.23
   4  -5  -9    0.28    0.25
  -4   5   9    0.53    0.24
   3  -5  -9    0.32    0.25
  -3   5   9    0.37    0.20
   2  -5  -9    3.08    0.36
  -2   5   9    3.29    0.30
   1  -5  -9    2.67    0.33
  -1   5   9    3.01    0.24
  -1   5   9    2.22    0.22
   0  -5  -9    1.05    0.21
   0   5   9    1.08    0.17
   0   5   9    1.17    0.17
  -1  -5  -9    1.33    0.22
   1   5   9    0.74    0.17
   1   5   9    1.27    0.15
  -2  -5  -9    1.67    0.25
   2   5   9    2.04    0.25
  -3  -5  -9    2.29    0.27
   3   5   9    1.63    0.24
  -4  -5  -9    5.23    0.32
  -4  -5  -9    4.36    0.26
   4   5   9    4.77    0.36
  -5  -5  -9    3.50    0.27
  -5  -5  -9    4.03    0.36
   5   5   9    4.53    0.37
  -6  -5  -9    0.07    0.20
  -6  -5  -9   -0.16    0.16
   6   5   9   -0.06    0.22
  -7  -5  -9    6.61    0.39
  -7  -5  -9    6.26    0.43
   7   5   9    6.36    0.45
  -8  -5  -9    1.27    0.26
   8   5   9    1.38    0.32
   5  -6  -9    5.11    0.53
  -5   6   9    3.91    0.38
   4  -6  -9    9.68    0.60
  -4   6   9    9.32    0.51
   3  -6  -9   31.14    1.06
  -3   6   9   29.62    0.92
   2  -6  -9   19.07    0.74
  -2   6   9   18.98    0.64
   1  -6  -9    3.76    0.35
  -1   6   9    3.45    0.25
  -1   6   9    3.35    0.28
   0  -6  -9   33.04    1.06
   0   6   9   33.95    0.92
   0   6   9   32.76    0.94
  -1  -6  -9   83.19    2.26
   1   6   9   82.34    2.12
   1   6   9   81.85    2.02
  -2  -6  -9   34.28    1.08
   2   6   9   35.29    1.01
  -3  -6  -9    1.14    0.26
   3   6   9    1.16    0.22
  -4  -6  -9   16.92    0.65
   4   6   9   17.74    0.65
  -5  -6  -9    8.71    0.46
   5   6   9    9.59    0.49
  -6  -6  -9    9.16    0.52
   6   6   9    8.96    0.51
  -7  -6  -9    0.85    0.29
   7   6   9    0.70    0.29
   5  -7  -9    0.27    0.32
  -5   7   9   -0.04    0.26
   4  -7  -9   -0.06    0.27
  -4   7   9    0.20    0.24
   3  -7  -9    0.56    0.28
  -3   7   9    0.73    0.24
   2  -7  -9    0.03    0.23
  -2   7   9    0.07    0.18
   1  -7  -9    0.90    0.28
  -1   7   9    0.42    0.18
  -1   7   9    0.32    0.18
   0  -7  -9    0.10    0.23
   0   7   9    0.10    0.16
   0   7   9    0.10    0.16
  -1  -7  -9    0.32    0.24
   1   7   9    0.43    0.18
   1   7   9    0.22    0.15
  -2  -7  -9    0.19    0.23
   2   7   9    0.10    0.18
  -3  -7  -9    1.68    0.29
   3   7   9    1.35    0.22
  -4  -7  -9    0.85    0.26
   4   7   9    0.74    0.21
  -5  -7  -9    2.00    0.33
   5   7   9    2.16    0.29
  -6  -7  -9    0.19    0.24
   6   7   9   -0.19    0.23
  -7  -7  -9    0.42    0.30
   7   7   9    0.07    0.27
   4  -8  -9   11.84    0.68
  -4   8   9   13.62    0.61
   3  -8  -9   10.94    0.65
  -3   8   9   10.68    0.54
   2  -8  -9    1.21    0.34
  -2   8   9    1.21    0.27
   1  -8  -9    7.30    0.49
  -1   8   9    7.52    0.41
  -1   8   9    7.40    0.42
   0  -8  -9   39.84    1.28
   0   8   9   41.22    1.13
   0   8   9   41.11    1.16
  -1  -8  -9   62.28    1.82
   1   8   9   60.97    1.60
   1   8   9   63.97    1.68
  -2  -8  -9    5.08    0.46
   2   8   9    4.71    0.37
  -3  -8  -9    7.23    0.51
   3   8   9    6.42    0.43
  -4  -8  -9   27.15    0.97
   4   8   9   25.50    0.87
  -5  -8  -9   20.39    0.83
   5   8   9   20.15    0.76
  -6  -8  -9    4.57    0.49
   6   8   9    4.32    0.43
   3  -9  -9    0.13    0.34
  -3   9   9    0.14    0.25
   2  -9  -9    0.67    0.30
  -2   9   9   -0.22    0.23
   1  -9  -9    0.50    0.31
  -1   9   9    0.35    0.22
  -1   9   9    0.66    0.22
   0  -9  -9    0.02    0.29
   0   9   9    0.06    0.20
   0   9   9    0.20    0.22
  -1  -9  -9    0.22    0.28
   1   9   9    0.09    0.21
   1   9   9    0.12    0.19
  -2  -9  -9    1.09    0.32
   2   9   9    0.72    0.25
  -3  -9  -9    1.40    0.33
   3   9   9    1.72    0.28
  -4  -9  -9    1.20    0.36
   4   9   9    1.53    0.29
  -5  -9  -9    0.32    0.34
   5   9   9   -0.44    0.23
   1 -10  -9   13.14    0.72
  -1  10   9   14.67    0.61
   0 -10  -9   20.37    0.85
   0  10   9   16.57    0.66
   0  10   9   17.63    0.68
  -1 -10  -9    4.72    0.51
   1  10   9    5.42    0.41
   1  10   9    4.99    0.42
  -2 -10  -9    3.26    0.48
   2  10   9    2.29    0.32
  -3 -10  -9   14.29    0.75
   3  10   9   13.13    0.62
   2   5 -10    0.20    0.28
  -2  -5  10    0.08    0.28
   1   5 -10    0.32    0.28
  -1  -5  10   -0.02    0.25
   0   5 -10   12.63    0.62
   0  -5  10   10.06    0.54
   0  -5  10    9.70    0.57
  -1   5 -10    3.36    0.41
   1  -5  10    2.15    0.33
  -2   5 -10    1.69    0.33
   2  -5  10    2.26    0.36
  -3   5 -10    0.30    0.28
   3  -5  10    0.35    0.29
  -4  -4  10    0.20    0.32
   3   4 -10    9.76    0.60
  -3  -4  10    8.81    0.51
   2   4 -10   24.17    0.90
  -2  -4  10   23.12    0.84
   1   4 -10    2.15    0.31
  -1  -4  10    2.03    0.31
  -1  -4  10    1.87    0.29
   0   4 -10    0.02    0.25
   0  -4  10    0.08    0.21
   0  -4  10    0.04    0.23
  -1   4 -10    5.31    0.44
   1  -4  10    4.74    0.40
   1  -4  10    5.93    0.45
  -2   4 -10   14.43    0.65
  -3   4 -10    8.43    0.54
   3  -4  10    7.59    0.53
  -4   4 -10    0.05    0.25
   4  -4  10    0.34    0.27
   4   3 -10    2.57    0.38
  -4  -3  10    2.32    0.36
   3   3 -10    1.81    0.32
  -3  -3  10    1.81    0.32
   2   3 -10    1.65    0.30
  -2  -3  10    1.00    0.26
   1   3 -10    3.73    0.41
  -1  -3  10    4.17    0.35
  -1  -3  10    3.75    0.33
   0   3 -10   14.08    0.62
   0  -3  10   15.30    0.59
   0  -3  10   15.21    0.61
  -1   3 -10    2.58    0.35
   1  -3  10    2.03    0.29
   1  -3  10    2.97    0.31
  -2   3 -10    1.85    0.29
   2  -3  10    1.64    0.28
  -3   3 -10    0.52    0.24
   3  -3  10    0.66    0.28
  -4   3 -10    5.11    0.47
   4  -3  10    6.88    0.50
  -5   3 -10    1.41    0.32
   5  -3  10    1.04    0.33
   5   2 -10    0.69    0.29
  -5  -2  10    0.88    0.33
   4   2 -10   17.40    0.74
  -4  -2  10   17.96    0.72
   3   2 -10   21.22    0.83
  -3  -2  10   23.81    0.79
   2   2 -10   13.46    0.62
  -2  -2  10   13.81    0.58
   1   2 -10    0.08    0.21
  -1  -2  10    0.39    0.19
  -1  -2  10    0.23    0.20
   0   2 -10    9.08    0.45
   0  -2  10    9.41    0.43
   0  -2  10    9.19    0.45
  -1   2 -10   26.37    0.88
   1  -2  10   27.24    0.81
   1  -2  10   27.82    0.89
  -2   2 -10   16.42    0.65
   2  -2  10   17.47    0.67
  -3   2 -10    4.84    0.41
   3  -2  10    5.05    0.43
  -4   2 -10    7.38    0.45
   4  -2  10    7.72    0.50
  -5   2 -10    5.68    0.47
   5  -2  10    5.03    0.46
  -6   2 -10    0.67    0.30
   6  -2  10    0.97    0.32
   5   1 -10    3.41    0.40
  -5  -1  10    4.03    0.45
   4   1 -10   -0.35    0.20
  -4  -1  10    0.03    0.22
   3   1 -10    0.27    0.22
  -3  -1  10    0.21    0.20
   2   1 -10    4.02    0.35
  -2  -1  10    3.28    0.34
   1   1 -10   26.42    0.85
  -1  -1  10   24.37    0.78
  -1  -1  10   25.23    0.79
   0   1 -10    9.15    0.46
   0  -1  10    9.73    0.45
   0  -1  10    9.40    0.42
  -1   1 -10    2.15    0.27
   1  -1  10    2.28    0.24
   1  -1  10    2.08    0.26
  -2   1 -10    0.34    0.19
   2  -1  10    0.15    0.19
  -3   1 -10   44.66    1.30
   3  -1  10   44.25    1.31
  -4   1 -10   23.74    0.81
   4  -1  10   21.37    0.81
  -5   1 -10    0.19    0.22
   5  -1  10    0.60    0.27
  -6   1 -10    3.39    0.41
   6  -1  10    4.25    0.44
  -7   1 -10    1.36    0.30
   7  -1  10    2.07    0.38
   6   0 -10    0.01    0.28
  -6   0  10   -0.23    0.28
   5   0 -10    3.53    0.43
  -5   0  10    3.03    0.41
   4   0 -10   20.20    0.72
  -4   0  10   19.42    0.72
   3   0 -10   22.86    0.79
  -3   0  10   22.57    0.78
   2   0 -10    9.47    0.48
  -2   0  10   10.14    0.45
   1   0 -10    0.91    0.22
  -1   0  10    0.76    0.17
  -1   0  10    0.85    0.20
   0   0 -10   13.98    0.54
   0   0  10   14.54    0.53
   0   0  10   14.36    0.51
  -1   0 -10  107.11    2.76
   1   0  10  107.30    2.76
   1   0  10  110.38    2.64
  -2   0 -10   85.23    2.23
   2   0  10   85.20    2.24
  -3   0 -10    1.03    0.20
   3   0  10    0.90    0.23
  -4   0 -10   20.65    0.72
   4   0  10   19.35    0.73
  -5   0 -10   18.90    0.72
   5   0  10   20.84    0.77
  -6   0 -10    8.68    0.50
  -7   0 -10    0.51    0.28
   7   0  10    0.73    0.28
   6  -1 -10    3.83    0.43
  -6   1  10    3.82    0.41
   5  -1 -10    2.57    0.33
  -5   1  10    3.46    0.39
   4  -1 -10    1.47    0.27
  -4   1  10    1.02    0.24
   3  -1 -10    1.05    0.24
  -3   1  10    0.85    0.21
   2  -1 -10   51.64    1.42
  -2   1  10   51.87    1.40
   1  -1 -10    0.53    0.17
  -1   1  10    0.52    0.16
  -1   1  10    0.80    0.19
   0  -1 -10    1.39    0.21
   0   1  10    1.62    0.22
   0   1  10    1.34    0.21
  -1  -1 -10    0.26    0.16
   1   1  10    0.02    0.17
   1   1  10    0.18    0.15
  -2  -1 -10   12.98    0.50
   2   1  10   13.07    0.53
  -3  -1 -10   16.38    0.59
   3   1  10   15.92    0.61
  -4  -1 -10    2.04    0.25
   4   1  10    1.57    0.25
  -5  -1 -10    1.09    0.24
   5   1  10    0.44    0.22
  -6  -1 -10    2.10    0.30
   6   1  10    2.39    0.34
  -7  -1 -10    1.13    0.28
   7   1  10    0.81    0.30
   6  -2 -10    0.67    0.29
   6  -2 -10    0.82    0.27
  -6   2  10    0.63    0.30
   5  -2 -10    8.29    0.45
   5  -2 -10    8.10    0.49
  -5   2  10    8.42    0.51
   4  -2 -10   23.72    0.76
   4  -2 -10   22.87    0.80
  -4   2  10   21.90    0.79
   3  -2 -10    0.24    0.19
   3  -2 -10    0.31    0.19
  -3   2  10    0.22    0.20
   2  -2 -10    2.53    0.27
   2  -2 -10    2.93    0.29
  -2   2  10    2.54    0.29
   1  -2 -10   18.66    0.62
   1  -2 -10   17.77    0.61
  -1   2  10   18.04    0.58
  -1   2  10   18.61    0.62
   0  -2 -10   29.59    0.85
   0  -2 -10   28.32    0.86
   0   2  10   29.04    0.84
   0   2  10   27.12    0.82
  -1  -2 -10   57.85    1.52
  -1  -2 -10   58.31    1.56
   1   2  10   56.64    1.45
   1   2  10   55.50    1.54
  -2  -2 -10   -0.10    0.13
  -2  -2 -10    0.23    0.15
   2   2  10   -0.03    0.17
  -3  -2 -10   16.39    0.57
  -3  -2 -10   17.77    0.58
   3   2  10   16.69    0.64
  -4  -2 -10   31.16    0.91
  -4  -2 -10   30.01    0.89
   4   2  10   29.14    0.96
  -5  -2 -10   12.97    0.52
  -5  -2 -10   13.18    0.53
   5   2  10   13.29    0.59
  -6  -2 -10    0.74    0.22
   6   2  10    0.98    0.27
  -7  -2 -10    1.41    0.27
   7   2  10    1.36    0.27
   7   2  10    1.00    0.29
   6  -3 -10    0.12    0.29
  -6   3  10    0.02    0.27
   5  -3 -10    6.60    0.48
  -5   3  10    5.96    0.47
   4  -3 -10    0.48    0.19
   4  -3 -10    0.50    0.25
  -4   3  10    0.17    0.21
   3  -3 -10   10.51    0.50
   3  -3 -10    9.16    0.41
  -3   3  10    9.81    0.48
   2  -3 -10   20.48    0.72
   2  -3 -10   20.48    0.65
  -2   3  10   21.00    0.69
   1  -3 -10   12.31    0.50
   1  -3 -10   11.81    0.46
  -1   3  10   13.43    0.44
  -1   3  10   12.52    0.47
   0  -3 -10    2.33    0.26
   0  -3 -10    2.55    0.24
   0   3  10    2.67    0.25
   0   3  10    2.10    0.24
  -1  -3 -10   11.68    0.44
  -1  -3 -10   11.27    0.46
   1   3  10   11.31    0.40
   1   3  10   10.74    0.45
  -2  -3 -10   25.49    0.81
  -2  -3 -10   25.73    0.78
   2   3  10   26.30    0.82
  -3  -3 -10   10.62    0.42
  -3  -3 -10   10.12    0.42
   3   3  10    9.45    0.45
  -4  -3 -10    0.74    0.18
  -4  -3 -10    0.56    0.18
   4   3  10    0.57    0.22
  -5  -3 -10    4.15    0.32
  -5  -3 -10    3.67    0.33
   5   3  10    4.03    0.38
  -6  -3 -10    2.29    0.31
  -6  -3 -10    2.63    0.32
   6   3  10    2.47    0.35
  -7  -3 -10    0.28    0.24
   7   3  10    0.66    0.24
   7   3  10    0.38    0.26
  -8  -3 -10   -0.15    0.23
   8   3  10    0.23    0.25
   5  -4 -10    9.95    0.59
  -5   4  10    9.46    0.55
   4  -4 -10   14.12    0.65
  -4   4  10   13.14    0.58
   3  -4 -10    1.79    0.29
  -3   4  10    0.94    0.25
   2  -4 -10    2.77    0.34
  -2   4  10    2.92    0.32
   1  -4 -10   33.11    1.03
  -1   4  10   33.06    0.95
  -1   4  10   33.34    0.92
   0  -4 -10   87.93    2.43
   0  -4 -10   94.04    2.30
   0   4  10   92.29    2.26
   0   4  10   92.05    2.32
  -1  -4 -10   22.13    0.67
  -1  -4 -10   22.30    0.74
   1   4  10   21.62    0.70
   1   4  10   23.11    0.65
  -2  -4 -10    5.17    0.35
  -2  -4 -10    5.78    0.31
   2   4  10    6.23    0.35
  -3  -4 -10   42.36    1.16
  -3  -4 -10   42.22    1.23
   3   4  10   43.28    1.23
  -4  -4 -10   28.82    0.84
  -4  -4 -10   30.42    0.91
   4   4  10   26.93    0.91
  -5  -4 -10   13.90    0.52
  -5  -4 -10   14.27    0.58
   5   4  10   14.60    0.61
  -6  -4 -10    0.10    0.19
  -6  -4 -10    0.28    0.23
   6   4  10    0.46    0.24
  -7  -4 -10    3.19    0.39
  -7  -4 -10    2.97    0.32
   7   4  10    2.91    0.40
   5  -5 -10    0.34    0.29
  -5   5  10    0.44    0.29
   4  -5 -10    9.28    0.57
  -4   5  10    9.76    0.52
   3  -5 -10   16.40    0.68
  -3   5  10   16.03    0.63
   2  -5 -10   10.09    0.54
  -2   5  10   10.46    0.47
   1  -5 -10    0.22    0.20
  -1   5  10    0.02    0.17
  -1   5  10    0.04    0.14
   0  -5 -10    3.92    0.31
   0   5  10    3.38    0.27
   0   5  10    4.07    0.29
  -1  -5 -10   28.33    0.92
   1   5  10   28.97    0.86
   1   5  10   28.97    0.80
  -2  -5 -10   26.36    0.87
   2   5  10   27.39    0.84
  -3  -5 -10   -0.18    0.20
   3   5  10    0.18    0.20
  -4  -5 -10    1.75    0.27
   4   5  10    0.99    0.24
  -5  -5 -10    7.90    0.45
   5   5  10    7.66    0.46
  -6  -5 -10    1.29    0.29
  -6  -5 -10    0.92    0.22
   6   5  10    1.28    0.29
  -7  -5 -10   -0.20    0.20
  -7  -5 -10   -0.09    0.24
   7   5  10   -0.14    0.25
   5  -6 -10    5.53    0.52
  -5   6  10    6.22    0.47
   4  -6 -10    0.81    0.32
  -4   6  10    1.24    0.30
   3  -6 -10    2.91    0.39
  -3   6  10    2.25    0.30
   2  -6 -10    7.97    0.52
  -2   6  10    8.59    0.45
   1  -6 -10   51.17    1.52
  -1   6  10   50.95    1.36
  -1   6  10   50.71    1.37
   0  -6 -10   26.35    0.88
   0   6  10   24.87    0.76
   0   6  10   26.23    0.78
  -1  -6 -10    0.14    0.23
   1   6  10    0.16    0.14
   1   6  10    0.09    0.17
  -2  -6 -10   18.81    0.72
   2   6  10   19.02    0.66
  -3  -6 -10   35.23    1.12
   3   6  10   34.85    1.06
  -4  -6 -10   12.32    0.57
   4   6  10   12.85    0.56
  -5  -6 -10    0.05    0.24
   5   6  10    0.21    0.25
  -6  -6 -10    0.87    0.26
   6   6  10    1.09    0.30
  -7  -6 -10    0.14    0.29
   7   6  10    0.23    0.28
   4  -7 -10    5.11    0.55
  -4   7  10    4.77    0.45
   3  -7 -10    3.86    0.48
  -3   7  10    4.26    0.41
   2  -7 -10    3.62    0.45
  -2   7  10    3.07    0.35
   1  -7 -10    0.62    0.28
  -1   7  10    0.23    0.18
   0  -7 -10   10.60    0.53
   0   7  10   10.80    0.47
   0   7  10   10.68    0.44
  -1  -7 -10   14.75    0.64
   1   7  10   13.88    0.50
   1   7  10   13.50    0.54
  -2  -7 -10    3.82    0.40
   2   7  10    3.41    0.34
  -3  -7 -10    0.08    0.22
   3   7  10    0.06    0.21
  -4  -7 -10    7.05    0.49
   4   7  10    7.40    0.46
  -5  -7 -10    9.96    0.57
   5   7  10   10.53    0.55
  -6  -7 -10    1.93    0.32
   6   7  10    2.70    0.36
   3  -8 -10    5.87    0.51
  -3   8  10    5.23    0.46
   2  -8 -10   23.42    0.93
  -2   8  10   22.99    0.79
   1  -8 -10   18.57    0.78
  -1   8  10   16.48    0.63
   0  -8 -10    1.34    0.30
   0   8  10    0.94    0.22
   0   8  10    1.77    0.25
  -1  -8 -10    8.26    0.53
   1   8  10    8.30    0.44
  -2  -8 -10   29.79    1.03
   2   8  10   28.24    0.92
  -3  -8 -10   28.37    1.02
   3   8  10   27.94    0.92
  -4  -8 -10    4.72    0.49
   4   8  10    3.59    0.40
  -5  -8 -10    1.02    0.34
   5   8  10    1.13    0.30
  -6  -8 -10    4.89    0.52
   6   8  10    4.52    0.46
   2  -9 -10    0.86    0.37
  -2   9  10    0.48    0.26
   1  -9 -10    1.91    0.35
  -1   9  10    2.16    0.29
   0  -9 -10    7.62    0.56
   0   9  10    7.53    0.43
   0   9  10    7.86    0.46
  -1  -9 -10    2.99    0.44
   1   9  10    2.92    0.35
  -2  -9 -10    0.10    0.29
   2   9  10    0.14    0.24
  -3  -9 -10    3.54    0.47
   3   9  10    3.82    0.41
  -4  -9 -10    5.51    0.54
   4   9  10    4.78    0.44
  -5  -9 -10    1.26    0.36
   5   9  10    0.95    0.31
   0 -10 -10    0.53    0.36
   0  10  10    0.49    0.26
   0  10  10    0.80    0.27
  -1 -10 -10   10.71    0.62
   1  10  10   10.30    0.54
  -2 -10 -10   13.86    0.74
   2  10  10   13.91    0.63
   3  10  10    5.22    0.47
   2   4 -11   -0.31    0.27
  -2  -4  11    0.27    0.28
   1   4 -11    2.14    0.35
  -1  -4  11    1.66    0.32
   0   4 -11    2.16    0.35
   0  -4  11    2.24    0.33
   0  -4  11    2.17    0.33
  -1   4 -11    1.14    0.30
   1  -4  11    1.27    0.27
   1  -4  11    0.92    0.29
  -2   4 -11    1.02    0.30
   2  -4  11    0.70    0.30
  -3   4 -11    0.08    0.27
   3  -4  11    0.00    0.30
   3   3 -11   18.77    0.81
  -3  -3  11   18.17    0.75
   2   3 -11   27.37    0.97
  -2  -3  11   25.39    0.89
   1   3 -11    5.00    0.45
  -1  -3  11    4.61    0.41
   0   3 -11    2.90    0.40
   0  -3  11    2.12    0.28
   0  -3  11    2.18    0.31
  -1   3 -11   20.16    0.79
   1  -3  11   20.22    0.77
   1  -3  11   21.49    0.72
  -2   3 -11   36.31    1.15
   2  -3  11   35.50    1.15
  -3   3 -11    4.56    0.46
   3  -3  11    4.28    0.45
  -4   3 -11   -0.05    0.25
   4  -3  11    0.14    0.28
  -5   3 -11    1.65    0.37
   5  -3  11    1.70    0.37
   4   2 -11    0.27    0.31
  -4  -2  11    0.55    0.28
   3   2 -11    1.08    0.30
  -3  -2  11    1.09    0.29
   2   2 -11    1.36    0.30
  -2  -2  11    1.31    0.29
   1   2 -11    1.24    0.29
  -1  -2  11    1.13    0.26
   0   2 -11    3.79    0.37
   0  -2  11    3.24    0.37
   0  -2  11    4.22    0.35
  -1   2 -11    0.10    0.20
   1  -2  11    0.20    0.20
   1  -2  11    0.27    0.23
  -2   2 -11    0.18    0.20
   2  -2  11    0.24    0.24
  -3   2 -11    0.96    0.29
   3  -2  11    1.45    0.30
  -4   2 -11    1.58    0.33
   4  -2  11    1.56    0.31
  -5   2 -11    0.31    0.29
   5  -2  11    0.17    0.29
   5   1 -11    2.16    0.35
  -5  -1  11    2.50    0.37
   4   1 -11    5.23    0.48
  -4  -1  11    6.70    0.48
   3   1 -11   29.56    1.02
  -3  -1  11   31.22    0.99
   2   1 -11   13.40    0.62
  -2  -1  11   13.80    0.58
   1   1 -11    3.38    0.36
  -1  -1  11    2.58    0.32
   0   1 -11   11.54    0.53
   0  -1  11   11.88    0.49
   0  -1  11   11.95    0.51
  -1   1 -11   54.53    1.55
   1  -1  11   56.25    1.56
   1  -1  11   56.14    1.46
  -2   1 -11   21.72    0.78
  -3   1 -11    2.68    0.37
   3  -1  11    2.74    0.37
  -4   1 -11    0.01    0.25
   4  -1  11    0.61    0.27
  -5   1 -11   21.42    0.82
   5  -1  11   23.37    0.87
  -6   1 -11   11.73    0.62
   6  -1  11   12.31    0.66
   5   0 -11   -0.43    0.26
  -5   0  11    0.00    0.27
   4   0 -11    1.37    0.27
  -4   0  11    1.87    0.29
   3   0 -11    0.66    0.24
  -3   0  11    0.68    0.26
   2   0 -11    2.97    0.36
  -2   0  11    3.03    0.31
   1   0 -11    4.00    0.36
  -1   0  11    3.16    0.31
   0   0 -11    0.69    0.21
   0   0  11    1.18    0.21
   0   0  11    0.83    0.21
  -1   0 -11    0.17    0.20
   1   0  11    0.31    0.20
   1   0  11    0.47    0.18
  -2   0 -11    0.71    0.23
   2   0  11    0.79    0.23
  -3   0 -11   26.08    0.87
   3   0  11   27.29    0.89
  -4   0 -11   14.21    0.60
   4   0  11   15.19    0.64
  -5   0 -11    0.20    0.22
   5   0  11    0.31    0.23
  -6   0 -11    4.53    0.44
   6   0  11    4.53    0.47
  -7   0 -11    1.01    0.29
   7   0  11    0.55    0.28
   5  -1 -11    4.54    0.44
  -5   1  11    4.25    0.43
   4  -1 -11   21.11    0.77
  -4   1  11   22.09    0.80
   3  -1 -11   19.67    0.72
  -3   1  11   19.46    0.72
   2  -1 -11    5.45    0.39
  -2   1  11    5.86    0.39
   1  -1 -11   13.98    0.55
  -1   1  11   13.98    0.54
   0  -1 -11  108.03    2.70
   0   1  11  103.58    2.61
  -1  -1 -11   13.44    0.52
   1   1  11   13.52    0.54
   1   1  11   12.96    0.49
  -2  -1 -11    0.97    0.23
   2   1  11    1.52    0.26
  -3  -1 -11    2.32    0.28
   3   1  11    2.94    0.34
  -4  -1 -11   12.92    0.56
   4   1  11   13.18    0.59
  -5  -1 -11   11.44    0.52
   5   1  11   11.24    0.58
  -6  -1 -11    1.36    0.26
   6   1  11    1.36    0.29
  -7  -1 -11    0.03    0.28
   7   1  11    0.52    0.29
   5  -2 -11    0.06    0.24
  -5   2  11    0.34    0.26
   4  -2 -11   -0.05    0.21
  -4   2  11    0.11    0.26
   3  -2 -11    3.28    0.34
   3  -2 -11    2.94    0.33
  -3   2  11    2.65    0.34
   2  -2 -11    9.07    0.42
   2  -2 -11    7.83    0.43
  -2   2  11    8.55    0.44
   1  -2 -11    0.18    0.17
   1  -2 -11    0.02    0.17
  -1   2  11    0.15    0.18
   0  -2 -11    0.08    0.16
   0  -2 -11    0.09    0.17
   0   2  11    0.42    0.17
   0   2  11    0.01    0.16
  -1  -2 -11    3.83    0.29
  -1  -2 -11    4.16    0.30
   1   2  11    4.03    0.33
   1   2  11    4.00    0.28
  -2  -2 -11    2.73    0.25
  -2  -2 -11    2.73    0.29
   2   2  11    2.28    0.28
  -3  -2 -11    7.54    0.40
  -3  -2 -11    7.69    0.37
   3   2  11    7.25    0.45
  -4  -2 -11    0.11    0.18
  -4  -2 -11    0.43    0.22
   4   2  11    0.53    0.24
  -5  -2 -11    1.73    0.25
  -5  -2 -11    2.03    0.28
   5   2  11    1.89    0.32
  -6  -2 -11    0.30    0.25
   6   2  11    0.40    0.27
  -7  -2 -11   -0.30    0.22
   7   2  11    0.14    0.27
   5  -3 -11   11.22    0.61
  -5   3  11   11.19    0.59
   4  -3 -11   22.39    0.82
  -4   3  11   21.77    0.81
   3  -3 -11   21.82    0.72
   3  -3 -11   23.25    0.79
  -3   3  11   21.76    0.78
   2  -3 -11    0.04    0.16
   2  -3 -11    0.07    0.21
  -2   3  11    0.13    0.21
   1  -3 -11   43.31    1.20
   1  -3 -11   43.65    1.27
  -1   3  11   43.42    1.21
   0  -3 -11   78.83    2.02
   0  -3 -11   78.35    2.10
   0   3  11   77.08    1.98
   0   3  11   78.95    2.03
  -1  -3 -11   33.98    1.04
  -1  -3 -11   36.28    1.01
   1   3  11   35.04    0.96
   1   3  11   35.47    1.03
  -2  -3 -11    2.51    0.27
  -2  -3 -11    2.67    0.29
   2   3  11    1.57    0.23
  -3  -3 -11    9.95    0.44
  -3  -3 -11    9.32    0.45
   3   3  11   10.29    0.49
  -4  -3 -11   33.00    1.01
  -4  -3 -11   34.21    0.99
   4   3  11   33.28    1.06
  -5  -3 -11   17.04    0.63
  -5  -3 -11   16.57    0.63
   5   3  11   17.49    0.70
  -6  -3 -11    0.63    0.24
  -6  -3 -11    0.64    0.23
   6   3  11    0.93    0.28
  -7  -3 -11    0.32    0.24
  -7  -3 -11    0.11    0.23
   7   3  11    0.58    0.29
   5  -4 -11   -0.25    0.26
  -5   4  11    0.22    0.25
   4  -4 -11    0.61    0.28
  -4   4  11    0.90    0.30
   3  -4 -11    1.80    0.32
  -3   4  11    1.52    0.26
   2  -4 -11    3.47    0.36
  -2   4  11    2.94    0.34
   1  -4 -11    0.35    0.21
  -1   4  11   -0.14    0.19
   0  -4 -11    0.31    0.19
   0   4  11    0.25    0.18
   0   4  11    0.25    0.17
  -1  -4 -11    2.17    0.24
   1   4  11    2.07    0.27
  -2  -4 -11   12.94    0.54
  -2  -4 -11   12.95    0.49
   2   4  11   13.42    0.54
  -3  -4 -11    1.34    0.24
  -3  -4 -11    1.56    0.21
   3   4  11    1.05    0.23
  -4  -4 -11    1.80    0.26
  -4  -4 -11    0.94    0.20
   4   4  11    1.47    0.28
  -5  -4 -11    1.51    0.24
  -5  -4 -11    1.18    0.26
   5   4  11    1.29    0.28
  -6  -4 -11    0.01    0.19
  -6  -4 -11    0.06    0.25
   6   4  11    0.13    0.24
  -7  -4 -11    0.59    0.23
  -7  -4 -11    0.13    0.26
   7   4  11    0.92    0.31
   5  -5 -11    8.75    0.63
  -5   5  11    9.77    0.59
   4  -5 -11    9.34    0.55
  -4   5  11    8.48    0.53
   3  -5 -11    0.73    0.27
  -3   5  11    0.90    0.27
   2  -5 -11   25.39    0.91
  -2   5  11   25.03    0.83
   1  -5 -11   55.56    1.61
  -1   5  11   55.11    1.48
   0  -5 -11   33.22    1.03
   0   5  11   31.06    0.94
   0   5  11   32.24    0.93
  -1  -5 -11    1.21    0.25
   1   5  11    0.90    0.21
  -2  -5 -11    4.05    0.33
   2   5  11    4.09    0.35
  -3  -5 -11   38.08    1.18
   3   5  11   38.98    1.16
  -4  -5 -11   28.24    0.94
   4   5  11   28.57    0.95
  -5  -5 -11    1.76    0.29
   5   5  11    1.83    0.33
  -6  -5 -11    0.45    0.28
   6   5  11    0.27    0.26
  -7  -5 -11    5.08    0.47
   7   5  11    5.39    0.49
   4  -6 -11    4.30    0.47
  -4   6  11    4.91    0.46
   3  -6 -11    5.24    0.49
  -3   6  11    5.35    0.44
   2  -6 -11    0.64    0.28
  -2   6  11    0.55    0.23
   1  -6 -11    3.70    0.40
  -1   6  11    2.60    0.32
   0  -6 -11    2.45    0.32
   0   6  11    1.90    0.23
   0   6  11    2.23    0.25
  -1  -6 -11   16.10    0.66
   1   6  11   16.46    0.60
  -2  -6 -11    1.91    0.29
   2   6  11    2.15    0.29
  -3  -6 -11   -0.08    0.22
   3   6  11    0.12    0.21
  -4  -6 -11    1.40    0.30
   4   6  11    1.89    0.30
  -5  -6 -11    0.68    0.28
   5   6  11    0.90    0.26
  -6  -6 -11    0.56    0.25
   6   6  11    0.24    0.25
   3  -7 -11    0.37    0.29
  -3   7  11    0.45    0.26
   2  -7 -11   23.23    0.90
  -2   7  11   24.19    0.81
   1  -7 -11   27.45    0.99
  -1   7  11   27.21    0.86
   0  -7 -11   13.01    0.59
   0   7  11   12.00    0.50
   0   7  11   12.65    0.52
  -1  -7 -11    1.22    0.30
   1   7  11    0.28    0.22
  -2  -7 -11   24.41    0.89
   2   7  11   23.90    0.81
  -3  -7 -11   34.33    1.15
   3   7  11   35.96    1.10
  -4  -7 -11   11.54    0.62
   4   7  11   11.70    0.58
  -5  -7 -11    0.15    0.30
   5   7  11    0.54    0.29
  -6  -7 -11    7.00    0.54
   6   7  11    7.70    0.53
   3  -8 -11    0.31    0.31
  -3   8  11   -0.12    0.26
   2  -8 -11    0.19    0.30
  -2   8  11    0.32    0.27
   1  -8 -11    2.62    0.39
  -1   8  11    3.00    0.35
   0  -8 -11    7.16    0.52
   0   8  11    6.76    0.41
   0   8  11    6.74    0.40
  -1  -8 -11    2.27    0.35
   1   8  11    2.10    0.29
  -2  -8 -11    0.45    0.26
   2   8  11    0.26    0.24
  -3  -8 -11    1.11    0.32
   3   8  11    0.61    0.27
  -4  -8 -11    0.82    0.33
   4   8  11    1.21    0.28
  -5  -8 -11    1.31    0.34
   5   8  11    1.44    0.33
   1  -9 -11    9.78    0.61
  -1   9  11    7.31    0.48
   0  -9 -11    2.97    0.43
   0   9  11    3.35    0.39
   0   9  11    3.70    0.35
  -1  -9 -11    4.22    0.44
   1   9  11    4.12    0.43
  -2  -9 -11   20.98    0.85
   2   9  11   19.18    0.75
   3   9  11   13.69    0.64
  -4  -9 -11    1.11    0.33
   4   9  11    1.28    0.33
   1  -4  12    1.14    0.32
   2   3 -12    2.21    0.38
  -2  -3  12    2.28    0.36
   1   3 -12   20.69    0.83
  -1  -3  12   20.39    0.77
   0   3 -12   24.04    0.89
   0  -3  12   24.76    0.88
   0  -3  12   24.67    0.84
  -1   3 -12    0.91    0.27
   1  -3  12    0.68    0.28
  -2   3 -12    1.45    0.32
   2  -3  12    1.27    0.32
  -3   3 -12    6.04    0.51
   3  -3  12    5.42    0.52
   3   2 -12    0.19    0.29
  -3  -2  12    0.48    0.29
   2   2 -12    1.08    0.33
  -2  -2  12    0.71    0.28
   1   2 -12    4.50    0.41
  -1  -2  12    4.85    0.42
   0   2 -12    0.14    0.26
   0  -2  12    0.60    0.24
   0  -2  12    0.16    0.22
  -1   2 -12    1.72    0.31
   1  -2  12    1.38    0.29
  -2   2 -12    0.42    0.26
   2  -2  12    0.30    0.25
  -3   2 -12    0.82    0.27
   3  -2  12    1.18    0.30
  -4   2 -12   -0.31    0.29
   4  -2  12   -0.27    0.26
  -5   2 -12    0.09    0.30
   4   1 -12    3.06    0.40
  -4  -1  12    2.62    0.37
   3   1 -12    4.21    0.42
  -3  -1  12    3.09    0.43
   2   1 -12   22.28    0.83
  -2  -1  12   22.88    0.80
   1   1 -12   43.95    1.31
  -1  -1  12   42.02    1.24
   0   1 -12   11.33    0.55
   0  -1  12   10.62    0.51
   0  -1  12   11.12    0.51
  -1   1 -12   -0.02    0.22
   1  -1  12    0.60    0.24
  -2   1 -12    8.39    0.49
   2  -1  12    8.13    0.49
   3  -1  12   22.10    0.82
  -4   1 -12    8.75    0.52
   4  -1  12    8.02    0.54
  -5   1 -12    2.13    0.36
   5  -1  12    3.92    0.46
   4   0 -12    0.88    0.30
  -4   0  12    1.07    0.31
   3   0 -12    6.23    0.49
  -3   0  12    6.23    0.47
   2   0 -12    5.95    0.44
  -2   0  12    4.61    0.41
   1   0 -12    0.40    0.24
  -1   0  12    0.31    0.24
   0   0 -12    3.92    0.37
   0   0  12    4.32    0.36
   0   0  12    5.05    0.35
  -1   0 -12    4.15    0.36
   1   0  12    4.65    0.37
  -2   0 -12    4.34    0.36
   2   0  12    4.59    0.39
  -3   0 -12    0.75    0.27
   3   0  12    0.94    0.25
  -4   0 -12    2.52    0.36
   4   0  12    4.00    0.43
  -5   0 -12    0.03    0.27
   5   0  12    0.02    0.28
  -6   0 -12    0.25    0.27
   6   0  12    0.82    0.32
   4  -1 -12    2.95    0.36
  -4   1  12    3.52    0.41
   3  -1 -12    4.78    0.43
  -3   1  12    6.21    0.45
   2  -1 -12   37.40    1.11
  -2   1  12   34.26    1.08
   1  -1 -12   27.31    0.89
  -1   1  12   27.35    0.86
   0  -1 -12    7.48    0.43
   0   1  12    7.88    0.41
   0   1  12    6.87    0.40
  -1  -1 -12    7.80    0.43
   1   1  12    7.37    0.42
  -2  -1 -12   35.14    1.06
   2   1  12   33.88    1.06
  -3  -1 -12    6.60    0.41
   3   1  12    7.12    0.45
  -4  -1 -12    1.05    0.26
   4   1  12    0.70    0.26
  -5  -1 -12   -0.15    0.24
   5   1  12    0.18    0.24
  -6  -1 -12    0.73    0.27
   6   1  12    0.65    0.31
   4  -2 -12    2.38    0.32
  -4   2  12    2.09    0.34
   3  -2 -12    6.80    0.46
  -3   2  12    7.06    0.46
   2  -2 -12    0.53    0.23
  -2   2  12   -0.02    0.19
   1  -2 -12   -0.17    0.19
  -1   2  12    0.04    0.19
   0  -2 -12    3.10    0.31
   0   2  12    3.38    0.32
   0   2  12    2.94    0.30
  -1  -2 -12   13.31    0.54
   1   2  12   13.27    0.55
  -2  -2 -12    6.45    0.37
   2   2  12    6.72    0.44
  -3  -2 -12    0.14    0.21
   3   2  12    0.52    0.24
  -4  -2 -12    3.82    0.37
   4   2  12    3.93    0.41
  -5  -2 -12    1.57    0.28
   5   2  12    1.30    0.30
  -6  -2 -12    1.56    0.30
   6   2  12    1.20    0.31
   4  -3 -12    7.39    0.51
  -4   3  12    6.73    0.50
   3  -3 -12   23.81    0.84
  -3   3  12   22.95    0.83
   2  -3 -12   36.77    1.09
   2  -3 -12   39.58    1.16
  -2   3  12   36.98    1.12
   1  -3 -12   11.33    0.49
   1  -3 -12   11.35    0.52
  -1   3  12   11.52    0.52
   0  -3 -12    0.06    0.18
   0  -3 -12   -0.32    0.18
   0   3  12    0.23    0.18
   0   3  12    0.21    0.18
  -1  -3 -12   25.28    0.83
  -1  -3 -12   26.47    0.81
   1   3  12   25.09    0.83
  -2  -3 -12   39.41    1.18
  -2  -3 -12   41.39    1.16
   2   3  12   38.35    1.18
  -3  -3 -12   16.33    0.62
  -3  -3 -12   17.04    0.63
   3   3  12   15.45    0.65
  -4  -3 -12    3.55    0.34
  -4  -3 -12    2.81    0.33
   4   3  12    2.87    0.39
  -5  -3 -12    0.93    0.23
  -5  -3 -12    0.84    0.24
   5   3  12    1.03    0.30
  -6  -3 -12   11.37    0.56
  -6  -3 -12   11.88    0.55
   6   3  12   11.88    0.63
  -7  -3 -12    5.58    0.46
   4  -4 -12    0.60    0.30
  -4   4  12    0.75    0.30
   3  -4 -12    2.78    0.40
  -3   4  12    2.12    0.33
   2  -4 -12    0.03    0.20
  -2   4  12    0.46    0.24
   1  -4 -12    2.39    0.33
  -1   4  12    3.28    0.35
   0  -4 -12    5.49    0.39
   0   4  12    5.54    0.36
   0   4  12    5.88    0.36
  -1  -4 -12    5.60    0.38
   1   4  12    5.08    0.36
  -2  -4 -12    0.78    0.24
  -2  -4 -12    0.84    0.21
   2   4  12    1.20    0.25
  -3  -4 -12    9.85    0.45
  -3  -4 -12    9.32    0.47
   3   4  12    9.03    0.50
  -4  -4 -12    2.67    0.33
  -4  -4 -12    2.48    0.32
   4   4  12    2.71    0.39
  -5  -4 -12    0.41    0.21
  -5  -4 -12    0.41    0.25
   5   4  12    0.18    0.26
  -6  -4 -12    0.18    0.25
  -6  -4 -12   -0.10    0.21
   6   4  12   -0.04    0.27
   4  -5 -12    6.63    0.51
  -4   5  12    7.12    0.52
   3  -5 -12   23.33    0.89
  -3   5  12   22.89    0.84
   2  -5 -12   18.02    0.74
  -2   5  12   18.33    0.70
   1  -5 -12    2.87    0.37
  -1   5  12    3.97    0.35
   0  -5 -12   17.21    0.68
   0   5  12   18.39    0.63
   0   5  12   18.44    0.64
  -1  -5 -12   44.90    1.34
   1   5  12   44.30    1.28
  -2  -5 -12   29.95    1.00
   2   5  12   30.80    0.97
  -3  -5 -12    3.89    0.35
   3   5  12    3.95    0.40
  -4  -5 -12    0.40    0.25
   4   5  12    0.13    0.26
  -5  -5 -12   13.18    0.62
   5   5  12   13.60    0.67
  -6  -5 -12   11.26    0.59
   6   5  12   11.62    0.63
   3  -6 -12   -0.03    0.31
  -3   6  12    0.17    0.25
   2  -6 -12    0.63    0.29
  -2   6  12    0.13    0.23
   1  -6 -12    1.67    0.31
  -1   6  12    1.37    0.26
   0  -6 -12    8.70    0.51
   0   6  12    8.82    0.45
   0   6  12    9.17    0.45
  -1  -6 -12    4.13    0.40
   1   6  12    3.98    0.36
  -2  -6 -12    1.48    0.28
   2   6  12    1.78    0.30
  -3  -6 -12    1.83    0.29
   3   6  12    2.75    0.38
  -4  -6 -12    4.99    0.46
   4   6  12    5.04    0.45
  -5  -6 -12   -0.06    0.26
   5   6  12   -0.15    0.27
  -6  -6 -12    0.23    0.30
   6   6  12    0.52    0.32
   3  -7 -12    8.26    0.59
  -3   7  12    7.29    0.53
   2  -7 -12    4.60    0.50
  -2   7  12    4.66    0.42
   1  -7 -12    0.08    0.28
  -1   7  12    0.76    0.26
   0  -7 -12   19.41    0.78
   0   7  12   18.89    0.68
   0   7  12   17.67    0.65
  -1  -7 -12   29.32    1.03
   1   7  12   30.97    0.96
  -2  -7 -12   12.18    0.59
   2   7  12   12.20    0.57
  -3  -7 -12    0.40    0.26
   3   7  12    0.11    0.26
  -4  -7 -12   11.52    0.61
   4   7  12   12.24    0.63
  -5  -7 -12   15.75    0.71
   5   7  12   16.06    0.74
   2  -8 -12   -0.09    0.31
  -2   8  12    0.29    0.27
   1  -8 -12    1.69    0.36
  -1   8  12    1.87    0.31
   0  -8 -12    0.82    0.33
   0   8  12    1.05    0.25
  -1  -8 -12   -0.02    0.26
   1   8  12    0.23    0.24
  -2  -8 -12    0.10    0.28
   2   8  12    0.27    0.25
  -3  -8 -12    3.56    0.47
   3   8  12    3.37    0.42
  -4  -8 -12    0.52    0.33
   4   8  12    0.14    0.28
   0  -9 -12   13.58    0.69
  -1  -9 -12   14.61    0.73
   1   9  12   13.97    0.63
  -2  -9 -12    4.91    0.52
   2   9  12    5.52    0.47
  -3  -9 -12    1.40    0.37
   3   9  12    1.38    0.34
   1   2 -13    2.12    0.33
  -1  -2  13    2.69    0.35
   0   2 -13   11.44    0.62
   0  -2  13    9.77    0.53
  -1   2 -13   14.22    0.66
   1  -2  13   13.11    0.64
  -2   2 -13    0.36    0.29
   2  -2  13    0.12    0.27
  -3   2 -13    5.93    0.47
   3  -2  13    5.08    0.51
   2   1 -13    0.12    0.25
  -2  -1  13    0.25    0.27
   1   1 -13    1.86    0.33
  -1  -1  13    1.58    0.28
   0   1 -13    8.97    0.54
   0  -1  13    9.16    0.48
  -1   1 -13    2.92    0.41
   1  -1  13    3.65    0.40
  -2   1 -13    0.35    0.26
   2  -1  13    0.11    0.25
  -3   1 -13    0.29    0.28
   3  -1  13   -0.03    0.27
  -4   1 -13   -0.10    0.26
   4  -1  13   -0.17    0.27
   3   0 -13    5.35    0.50
  -3   0  13    5.86    0.48
   2   0 -13    4.52    0.45
  -2   0  13    4.56    0.43
   1   0 -13   17.92    0.72
  -1   0  13   18.37    0.69
   0   0 -13   13.27    0.61
   0   0  13   14.77    0.60
  -1   0 -13    0.52    0.22
   1   0  13    0.58    0.25
  -2   0 -13    8.63    0.48
   2   0  13    8.44    0.51
  -3   0 -13   11.41    0.61
   3   0  13   12.16    0.61
  -4   0 -13    9.02    0.57
   4   0  13    9.45    0.57
  -5   0 -13    0.09    0.30
   5   0  13    0.24    0.31
   3  -1 -13    4.34    0.44
  -3   1  13    5.11    0.45
   2  -1 -13    0.23    0.25
  -2   1  13   -0.29    0.22
   1  -1 -13    5.32    0.38
  -1   1  13    5.01    0.40
   0  -1 -13   11.94    0.55
   0   1  13   10.88    0.50
  -1  -1 -13    4.83    0.39
  -2  -1 -13    1.32    0.25
   2   1  13    1.89    0.30
  -3  -1 -13    0.97    0.28
   3   1  13    0.64    0.27
  -4  -1 -13    2.36    0.34
  -5  -1 -13    1.11    0.28
   5   1  13    1.08    0.30
   4  -2 -13    0.55    0.28
  -4   2  13    0.14    0.30
   3  -2 -13    6.56    0.48
  -3   2  13    6.76    0.48
   2  -2 -13   21.03    0.76
  -2   2  13   21.55    0.77
   1  -2 -13   30.65    0.95
  -1   2  13   28.83    0.92
   0  -2 -13    2.97    0.33
   0   2  13    2.96    0.32
  -1  -2 -13    5.36    0.38
   1   2  13    5.83    0.40
  -2  -2 -13   26.14    0.87
   2   2  13   26.71    0.90
  -3  -2 -13   27.67    0.94
   3   2  13   28.67    0.96
  -4  -2 -13    6.55    0.46
   4   2  13    7.30    0.50
  -5  -2 -13    0.89    0.29
   5   2  13    1.01    0.32
  -6  -2 -13    5.66    0.49
   6   2  13    5.72    0.51
  -4   3  13    4.44    0.47
  -3   3  13    2.37    0.35
  -2   3  13    4.03    0.40
   1  -3 -13   10.02    0.47
  -1   3  13    8.67    0.48
   0  -3 -13   12.29    0.54
   0   3  13   12.10    0.52
  -1  -3 -13    1.44    0.25
   1   3  13    1.87    0.27
  -2  -3 -13    0.63    0.21
   2   3  13    0.16    0.21
  -3  -3 -13    0.91    0.25
   3   3  13    0.83    0.26
  -4  -3 -13    3.08    0.39
   4   3  13    3.61    0.43
  -5  -3 -13    1.19    0.28
   5   3  13    1.69    0.32
  -6  -3 -13    1.67    0.31
   6   3  13    2.01    0.37
   3  -4 -13    3.71    0.43
  -3   4  13    3.09    0.43
   2  -4 -13   14.76    0.64
  -2   4  13   13.84    0.64
   1  -4 -13   19.53    0.75
  -1   4  13   20.74    0.74
   0  -4 -13    0.10    0.22
  -1  -4 -13   16.38    0.64
   1   4  13   14.98    0.62
  -2  -4 -13   31.01    1.00
   2   4  13   30.97    1.00
  -3  -4 -13   13.43    0.59
   3   4  13   13.02    0.61
  -4  -4 -13    1.05    0.29
  -4  -4 -13    1.11    0.26
   4   4  13    0.58    0.26
  -5  -4 -13    9.07    0.52
  -5  -4 -13    8.95    0.50
   5   4  13   10.05    0.59
  -6  -4 -13    3.19    0.42
  -6  -4 -13    3.78    0.40
   6   4  13    3.93    0.47
   3  -5 -13    0.13    0.29
  -3   5  13   -0.07    0.27
   2  -5 -13    4.38    0.43
  -2   5  13    5.23    0.44
   1  -5 -13    9.24    0.52
  -1   5  13    8.90    0.48
   0  -5 -13    5.15    0.42
  -1  -5 -13    0.71    0.25
   1   5  13    0.86    0.25
  -2  -5 -13    5.86    0.44
   2   5  13    5.75    0.47
  -3  -5 -13   12.11    0.58
   3   5  13   11.87    0.60
  -4  -5 -13    6.19    0.46
   4   5  13    5.22    0.49
  -5  -5 -13    0.19    0.28
   5   5  13    0.50    0.31
  -6  -5 -13   -0.09    0.29
   6   5  13    0.13    0.33
   3  -6 -13   11.78    0.67
  -3   6  13   12.92    0.65
   2  -6 -13   11.26    0.64
  -2   6  13   12.53    0.60
   1  -6 -13    0.71    0.28
  -1   6  13    1.11    0.27
   0  -6 -13    3.68    0.42
  -1  -6 -13   18.80    0.75
   1   6  13   19.29    0.72
  -2  -6 -13   23.56    0.87
   2   6  13   22.49    0.83
  -3  -6 -13    2.51    0.35
   3   6  13    2.78    0.36
  -4  -6 -13    4.77    0.46
   4   6  13    3.68    0.46
  -5  -6 -13    7.73    0.55
   5   6  13    7.79    0.57
   2  -7 -13    3.53    0.44
  -2   7  13    3.29    0.45
   1  -7 -13    5.43    0.48
  -1   7  13    4.25    0.40
   0  -7 -13    3.30    0.39
  -1  -7 -13   -0.10    0.26
   1   7  13    0.21    0.24
  -2  -7 -13    3.69    0.44
   2   7  13    4.42    0.43
  -3  -7 -13    9.56    0.56
   3   7  13   10.77    0.58
  -4  -7 -13    2.86    0.42
   4   7  13    2.64    0.40
   5   7  13   -0.15    0.33
   0  -8 -13   10.58    0.63
  -1  -8 -13   14.81    0.70
   1   8  13   13.22    0.62
  -2  -8 -13    4.69    0.45
   2   8  13    6.02    0.47
  -3  -8 -13   -0.01    0.26
   3   8  13    0.37    0.29
  -1  -1  14    6.37    0.48
   0   1 -14    2.42    0.36
  -1   1 -14    0.97    0.29
   1  -1  14    1.15    0.30
  -2   1 -14    0.07    0.25
   2  -1  14    0.10    0.26
   2   0 -14    6.89    0.52
  -2   0  14    6.90    0.49
   1   0 -14    0.77    0.30
  -1   0  14    1.49    0.29
   0   0 -14    8.32    0.52
  -1   0 -14   25.92    0.89
  -2   0 -14   16.06    0.67
  -3   0 -14    1.57    0.33
   3   0  14    1.31    0.34
  -4   0 -14    5.53    0.53
   4   0  14    6.26    0.53
   2  -1 -14    0.19    0.27
  -2   1  14    0.51    0.27
   1  -1 -14    3.39    0.39
  -1   1  14    3.04    0.39
   0  -1 -14    2.29    0.32
  -1  -1 -14    0.45    0.23
   1   1  14    0.42    0.25
  -2  -1 -14    0.51    0.23
   2   1  14    0.65    0.27
  -3  -1 -14    1.01    0.29
   3   1  14    1.39    0.32
  -4  -1 -14    0.26    0.31
   4   1  14    0.38    0.29
   2  -2 -14    1.81    0.31
  -2   2  14    1.86    0.31
   1  -2 -14    7.78    0.48
  -1   2  14    8.49    0.47
   0  -2 -14   30.39    0.98
  -1  -2 -14   27.00    0.89
   1   2  14   26.23    0.89
  -2  -2 -14    2.72    0.36
   2   2  14    2.87    0.39
  -3  -2 -14    6.01    0.46
   3   2  14    6.43    0.49
  -4  -2 -14   13.35    0.64
   4   2  14   11.38    0.63
  -5  -2 -14    7.35    0.53
   5   2  14    6.68    0.52
  -2   3  14    0.57    0.28
  -1   3  14    0.70    0.26
   0  -3 -14    3.20    0.34
  -1  -3 -14    1.08    0.24
   1   3  14    0.43    0.24
  -2  -3 -14    0.16    0.22
   2   3  14   -0.02    0.24
  -3  -3 -14    0.61    0.23
   3   3  14    0.60    0.28
  -4  -3 -14    0.30    0.27
   4   3  14   -0.13    0.26
  -5  -3 -14    0.37    0.28
   5   3  14    0.19    0.29
  -2   4  14    0.59    0.28
  -1   4  14   10.15    0.56
   1   4  14   20.60    0.75
   2   4  14    0.79    0.26
   3   4  14   13.45    0.65
   4   4  14   18.38    0.79
   5   4  14    5.72    0.52
   2  -5 -14    1.32    0.33
  -2   5  14    1.40    0.32
   1  -5 -14    1.10    0.29
  -1   5  14    0.99    0.28
   0  -5 -14   -0.04    0.24
  -1  -5 -14    0.67    0.26
   1   5  14    0.35    0.26
  -2  -5 -14    0.56    0.26
   2   5  14    0.27    0.27
  -3  -5 -14    0.65    0.27
   3   5  14    0.59    0.29
  -4  -5 -14    1.04    0.31
   4   5  14    0.75    0.32
  -5  -5 -14    0.13    0.30
   5   5  14    0.12    0.32
   1  -6 -14   24.39    0.93
  -1   6  14   24.49    0.85
   0  -6 -14   20.23    0.81
  -1  -6 -14    1.64    0.32
   1   6  14    1.66    0.32
  -2  -6 -14    3.59    0.43
   2   6  14    3.74    0.44
  -3  -6 -14   13.29    0.67
   3   6  14   14.34    0.68
  -4  -6 -14   12.59    0.66
   4   6  14   12.45    0.67
   0  -7 -14   -0.12    0.29
  -1  -7 -14    0.07    0.27
   1   7  14    0.09    0.26
  -2  -7 -14    0.55    0.29
   2   7  14    0.44    0.28
  -3  -7 -14    0.10    0.29
   3   7  14    0.45    0.33
   0  -1 -15    4.26    0.43
  -1  -1 -15   12.42    0.60
  -2  -1 -15    2.60    0.36
   2   1  15    2.32    0.34
   1  -2 -15   12.00    0.61
   0  -2 -15    2.18    0.31
  -1  -2 -15    5.50    0.43
  -2  -2 -15   14.60    0.64
   2   2  15   13.30    0.64
  -3  -2 -15    7.02    0.50
   3   2  15    6.97    0.54
  -2  -3 -15    4.86    0.41
   2   3  15    4.45    0.44
  -3  -3 -15    0.04    0.24
   3   3  15    0.43    0.28
   2   4  15    5.94    0.47
   3   4  15    3.40    0.44
   2   5  15   -0.17    0.26
   3   5  15    5.14    0.51
  -1  -6 -15   13.04    0.65
  -2  -6 -15    9.14    0.56
   2   6  15    8.84    0.56
   0   0   0    0.00    0.00
;
_shelx_hkl_checksum     92318
_shelx_res_file
;
TITL 15162a
    15162zz.res
    created by SHELXL-2018/3 at 14:13:21 on 24-Feb-2021
CELL 0.71073   7.2866   8.5212  12.1832  71.3760  81.7450  83.6820
ZERR       2   0.0005   0.0006   0.0008    0.001    0.001    0.001
LATT  1
SFAC  C  H  N O Br
UNIT  22 26 2 8 4
TEMP -100
SIZE 0.40 0.38 0.16
L.S. 16
ACTA
BOND $H
LIST 4
FMAP 2
PLAN 10
CONF
DFIX 0.84 0.003 O3 H3A O4 H4B O4' H4C
DFIX 0.88 0.003 N1 H1A N1 H1B
HTAB O3 O4
HTAB O3 O4'
EQIV $1 -x+1, -y, -z+2
HTAB N1 O1_$1
EQIV $2 -x+1, -y+1, -z+1
HTAB N1 O2_$2
EQIV $3 -x+2, -y+1, -z+1
HTAB O4 O1_$3
HTAB O4' O1_$3
EQIV $4 x, y+1, z
REM  HTAB C9' O2_$4
MPLA C2 C3 C4 C5 C6 C7
MPLA N1 C1 O1
RIGU
WGHT    0.029600    0.506300
FVAR       0.18677   0.59760
BR1   5    0.617836    0.535500    0.849898    11.00000    0.06934    0.03621 =
         0.02540   -0.01126    0.00169   -0.00969
BR2   5    0.617513    0.036641    0.631963    11.00000    0.05996    0.02835 =
         0.03767   -0.00992   -0.00300   -0.01118
O1    4    0.694664    0.087469    0.900194    11.00000    0.02784    0.03639 =
         0.02260    0.00857   -0.00101   -0.00490
O2    4    0.816359    0.605523    0.305543    11.00000    0.04727    0.03950 =
         0.02015    0.00584    0.00237    0.00436
O3    4    0.860288    0.783199    0.399097    11.00000    0.04677    0.03226 =
         0.02938    0.01013    0.00805   -0.00945
REM AFIX 147
H3A   2    0.891479    0.846060    0.331749    11.00000   -1.20000
REM AFIX   0
N1    3    0.394180    0.168821    0.876918    11.00000    0.02949    0.03586 =
         0.01999    0.00800    0.00079   -0.00379
REM AFIX  93
H1A   2    0.355248    0.096888    0.943861    11.00000   -1.20000
H1B   2    0.312180    0.227181    0.830707    11.00000   -1.20000
REM AFIX   0
C1    1    0.573016    0.175699    0.843269    11.00000    0.03138    0.02404 =
         0.01554    0.00074    0.00004   -0.00620
C2    1    0.630739    0.300447    0.726366    11.00000    0.02599    0.02366 =
         0.01704    0.00159   -0.00031   -0.00444
C3    1    0.662488    0.462412    0.716569    11.00000    0.03090    0.02698 =
         0.01862   -0.00386   -0.00068   -0.00226
C4    1    0.724988    0.574261    0.610792    11.00000    0.02836    0.02379 =
         0.02585    0.00048   -0.00240   -0.00442
AFIX  43
H4A   2    0.748438    0.683825    0.606128    11.00000   -1.20000
AFIX   0
C5    1    0.752676    0.523858    0.512138    11.00000    0.02209    0.02759 =
         0.01953    0.00535    0.00042   -0.00123
C6    1    0.719640    0.364691    0.518002    11.00000    0.02948    0.02992 =
         0.01842   -0.00222   -0.00105    0.00031
AFIX  43
H6A   2    0.737311    0.331352    0.449673    11.00000   -1.20000
AFIX   0
C7    1    0.660287    0.254486    0.625245    11.00000    0.02806    0.02307 =
         0.02179   -0.00188   -0.00109   -0.00326
C8    1    0.813377    0.641439    0.394436    11.00000    0.02224    0.03114 =
         0.02460    0.00801    0.00162    0.00253
PART 1
SAME O4 C11 C10 C9
EADP O4  O4'
EADP C9  C9'
EADP C11 C11'
O4    4    0.936493    0.971920    0.187922    21.00000    0.02584    0.02332 =
         0.03389    0.00269    0.00783   -0.00512
REM AFIX 147
H4B   2    1.052973    0.964011    0.184277    21.00000   -1.50000
REM AFIX   0
C9    1    0.872363    1.204968    0.260264    21.00000    0.09075    0.04527 =
         0.04174   -0.01638    0.00867   -0.00201
AFIX 137
H9A   2    0.820755    1.320374    0.241438    21.00000   -1.50000
H9B   2    1.000209    1.198652    0.278449    21.00000   -1.50000
H9C   2    0.796644    1.135893    0.327854    21.00000   -1.50000
AFIX   0
C10   1    0.871575    1.144053    0.158341    21.00000    0.03637    0.02658 =
         0.03543   -0.00504   -0.00040    0.00049
AFIX  13
H10A  2    0.739971    1.152928    0.141246    21.00000   -1.20000
AFIX   0
C11   1    0.984467    1.246023    0.049335    21.00000    0.05854    0.02916 =
         0.03164    0.00099   -0.00026   -0.00118
AFIX 137
H11A  2    0.979250    1.201108   -0.014763    21.00000   -1.50000
H11B  2    1.113936    1.241251    0.064208    21.00000   -1.50000
H11C  2    0.933135    1.361577    0.028151    21.00000   -1.50000
AFIX   0
PART 2
SAME O4  C9   C10  C11
SAME O4' C11' C10' C9'
O4'   4    0.978265    0.979056    0.199723   -21.00000    0.02584    0.02332 =
         0.03389    0.00269    0.00783   -0.00512
REM AFIX 147
H4C   2    1.048738    0.954419    0.145880   -21.00000   -1.50000
REM AFIX   0
C9'   1    0.883337    1.201901    0.279132   -21.00000    0.09075    0.04527 =
         0.04174   -0.01638    0.00867   -0.00201
AFIX 137
H9D   2    0.887410    1.321374    0.265058   -21.00000   -1.50000
H9E   2    0.938938    1.140568    0.350651   -21.00000   -1.50000
H9F   2    0.753869    1.174455    0.287647   -21.00000   -1.50000
AFIX   0
C10'  1    0.989967    1.155011    0.178365   -21.00000    0.03940    0.01997 =
         0.02983   -0.00139   -0.00853   -0.00687
AFIX  13
H10B  2    1.123331    1.176385    0.174482   -21.00000   -1.20000
AFIX   0
C11'  1    0.922845    1.250021    0.063906   -21.00000    0.05854    0.02916 =
         0.03164    0.00099   -0.00026   -0.00118
AFIX 137
H11D  2    0.793361    1.227577    0.065230   -21.00000   -1.50000
H11E  2    1.000083    1.215842    0.001592   -21.00000   -1.50000
H11F  2    0.931011    1.369041    0.049729   -21.00000   -1.50000
PART 0
AFIX   0
HKLF 4
REM  15162a
REM wR2 = 0.064897, GooF = S = 1.03700, Restrained GooF = 1.01410 for all data
REM R1 = 0.026211 for 2683 Fo > 4sig(Fo) and 0.032599 for all 3128 data
REM 201 parameters refined using 151 restraints
END
WGHT      0.0290      0.5217
REM Highest difference peak  0.633,  deepest hole -0.901,  1-sigma level  0.090
Q1    1   0.7252  0.4909  0.8379  11.00000  0.05    0.63
Q2    1   0.6021  0.2383  0.7784  11.00000  0.05    0.36
Q3    1   0.7309  0.0392  0.6079  11.00000  0.05    0.30
Q4    1   0.5360  0.4720  0.8515  11.00000  0.05    0.30
Q5    1   0.7800  0.5775  0.4571  11.00000  0.05    0.27
Q6    1   0.6693  0.2612  0.6836  11.00000  0.05    0.25
Q7    1   0.8162  1.2741 -0.0898  11.00000  0.05    0.24
Q8    1   0.7386  1.3938  0.0353  11.00000  0.05    0.23
Q9    1   0.6144  1.0556  0.2217  11.00000  0.05    0.23
Q10   1   0.6734  0.4517  0.5111  11.00000  0.05    0.23
;
_shelx_res_checksum     35707
