# Supplementary material for: 3,5-Di­bromo-4-carbamoyl­benzoic acid 2-propanol monosolvate
Source: IUCrdata. 2021 Apr 20;6(Pt 4):x210391. doi: 10.1107/S2414314621003916 (PMC9462333; doi:10.1107/S2414314621003916)
Supplement: Supplementary file 2 [file x-06-x210391-Isup2.hkl]

data_I                                                                          
_shelx_title ' 15162a'                                                          
_shelx_refln_list_code          4                                               
_shelx_F_calc_maximum      196.29                                               
_exptl_crystal_F_000       376.00                                               
_reflns_d_resolution_high  0.7746                                               
                                                                                
loop_                                                                           
 _space_group_symop_operation_xyz                                               
 'x, y, z'                                                                      
 '-x, -y, -z'                                                                   
                                                                                
_cell_length_a     7.2866                                                       
_cell_length_b     8.5212                                                       
_cell_length_c    12.1832                                                       
_cell_angle_alpha  71.376                                                       
_cell_angle_beta   81.745                                                       
_cell_angle_gamma  83.682                                                       
                                                                                
_shelx_F_squared_multiplier     1.000                                           
                                                                                
loop_                                                                           
 _refln_index_h                                                                 
 _refln_index_k                                                                 
 _refln_index_l                                                                 
 _refln_F_squared_calc                                                          
 _refln_F_squared_meas                                                          
 _refln_F_squared_sigma                                                         
 _refln_observed_status                                                         
   1   0   0       5516.12       5256.78        63.16 o                         
   2   0   0        552.10        705.23         9.72 o                         
   3   0   0       5059.19       5288.36        63.27 o                         
   4   0   0       5495.12       5433.81        65.27 o                         
   5   0   0       1705.63       1720.45        25.21 o                         
   6   0   0         27.82         42.13         5.27 o                         
   7   0   0         29.94         21.32         4.33 o                         
   8   0   0        161.70        167.04        13.33 o                         
   9   0   0         99.07        105.02         7.50 o                         
  -9   1   0          1.97          1.74         5.22 o                         
  -8   1   0          4.12          4.22         4.13 o                         
  -7   1   0          2.87          2.64         3.58 o                         
  -6   1   0          1.70          0.76         2.06 o                         
  -5   1   0          6.71          7.53         1.81 o                         
  -4   1   0        769.88        821.87        10.91 o                         
  -3   1   0         19.16         27.11         3.36 o                         
  -2   1   0       4394.96       4558.37        63.58 o                         
  -1   1   0         10.43          9.30         0.71 o                         
   0   1   0         23.10         21.70         1.58 o                         
   1   1   0        615.72        692.92         8.56 o                         
   2   1   0        265.71        244.99         3.59 o                         
   3   1   0        339.30        357.79         5.07 o                         
   4   1   0         81.62         84.39         2.23 o                         
   5   1   0          1.52          1.29         1.69 o                         
   6   1   0         18.69         22.61         2.71 o                         
   7   1   0          7.94          4.87         3.65 o                         
   8   1   0          9.42          5.29         6.88 o                         
   9   1   0          0.85          2.13         5.35 o                         
  -8   2   0         25.55         10.55         4.73 o                         
  -7   2   0         47.67         35.71         4.61 o                         
  -6   2   0        333.55        368.73         7.56 o                         
  -5   2   0       1215.16       1204.63        18.33 o                         
  -4   2   0        329.34        312.93         5.28 o                         
  -3   2   0       1334.13       1433.14        17.93 o                         
  -2   2   0        395.89        340.56         5.05 o                         
  -1   2   0      16341.70      14487.17       321.37 o                         
   0   2   0       6747.00       6500.22       164.18 o                         
   1   2   0        533.12        539.94         8.05 o                         
   2   2   0        860.20        934.34        11.82 o                         
   3   2   0       4843.73       4678.01        86.48 o                         
   4   2   0       2628.55       2484.66        35.32 o                         
   5   2   0        527.40        542.75         9.02 o                         
   6   2   0          3.08          7.07         2.36 o                         
   7   2   0        219.95        219.93         8.16 o                         
   8   2   0        177.58        178.42         8.21 o                         
   9   2   0        113.45        133.81         8.60 o                         
  -8   3   0         21.55         21.73         5.30 o                         
  -7   3   0         15.39         20.76         4.24 o                         
  -6   3   0        124.77        131.41         6.31 o                         
  -5   3   0         36.27         39.56         2.56 o                         
  -4   3   0          3.75          8.68         2.79 o                         
  -3   3   0         11.64         16.99         2.34 o                         
  -2   3   0         21.11         26.52         2.48 o                         
  -1   3   0        336.38        360.69         5.12 o                         
   0   3   0        250.90        260.84         3.90 o                         
   1   3   0          1.39          0.05         1.12 o                         
   2   3   0         97.34        109.78         2.29 o                         
   3   3   0          7.97          9.99         1.16 o                         
   4   3   0        147.00        148.69         3.22 o                         
   5   3   0          9.78          9.15         2.71 o                         
   6   3   0         18.69         27.02         3.84 o                         
   7   3   0         59.92         54.57        11.47 o                         
   8   3   0          0.78         -0.97         4.61 o                         
   9   3   0         31.65         28.84         6.12 o                         
  -8   4   0         10.38         10.32         7.74 o                         
  -7   4   0         26.54         29.38         6.16 o                         
  -6   4   0        352.64        395.42         8.34 o                         
  -5   4   0        865.75        870.02        12.40 o                         
  -4   4   0        563.99        567.00         8.44 o                         
  -3   4   0         19.52         28.93         1.86 o                         
  -2   4   0       6378.67       6252.41        75.12 o                         
  -1   4   0       7841.32       8029.39        96.07 o                         
   0   4   0       2967.41       3057.07        37.13 o                         
   1   4   0       1128.93       1146.31        16.80 o                         
   2   4   0       2823.04       2953.70        41.09 o                         
   3   4   0       4880.88       4993.62        60.37 o                         
   4   4   0       1887.50       1857.58        27.28 o                         
   5   4   0          2.60          5.52         1.89 o                         
   6   4   0        297.54        326.91         9.38 o                         
   7   4   0        986.59       1036.29        21.85 o                         
   8   4   0        355.98        374.19        12.00 o                         
  -7   5   0          0.05          0.86         6.31 o                         
  -6   5   0         68.31         70.27         5.63 o                         
  -5   5   0        195.95        205.50         6.97 o                         
  -4   5   0          0.09         -0.45         1.78 o                         
  -3   5   0        235.98        242.53         4.84 o                         
  -2   5   0        244.03        271.07         4.76 o                         
  -1   5   0        148.27        164.88         3.51 o                         
   0   5   0        246.12        244.16         4.27 o                         
   1   5   0        258.23        284.88         4.73 o                         
   2   5   0         38.23         50.32         5.92 o                         
   3   5   0         49.74         50.02         2.87 o                         
   4   5   0         12.77         13.70         1.92 o                         
   5   5   0         52.99         52.44         3.16 o                         
   6   5   0         51.95         42.71         4.53 o                         
   7   5   0         51.51         53.26         7.02 o                         
   8   5   0         23.14         16.01         5.73 o                         
  -7   6   0        146.16        168.56        12.90 o                         
  -6   6   0        209.08        210.95         8.16 o                         
  -5   6   0        169.54        153.93         8.31 o                         
  -4   6   0         10.22          5.73         2.70 o                         
  -3   6   0        473.50        475.22         8.92 o                         
  -2   6   0       3440.00       3472.83        49.62 o                         
  -1   6   0       1508.29       1519.72        22.82 o                         
   0   6   0        200.00        226.70         5.29 o                         
   1   6   0        460.03        451.80         8.37 o                         
   2   6   0       2661.48       2641.62        32.87 o                         
   3   6   0       1308.75       1300.91        17.42 o                         
   4   6   0        316.35        309.57         8.28 o                         
   5   6   0         40.23         41.45         4.27 o                         
   6   6   0        152.02        149.92        11.47 o                         
   7   6   0        505.50        503.85        13.75 o                         
  -6   7   0          2.57         -4.59         6.31 o                         
  -5   7   0         37.30         36.41         6.88 o                         
  -4   7   0         43.28         31.31         4.56 o                         
  -3   7   0          4.98          9.84         3.63 o                         
  -2   7   0         53.92         51.29         4.96 o                         
  -1   7   0          5.85          4.57         2.96 o                         
   0   7   0         15.53         29.48         8.17 o                         
   1   7   0          1.62         -0.02         2.93 o                         
   2   7   0         11.34         10.30         3.02 o                         
   3   7   0         92.65        103.55         9.32 o                         
   4   7   0         62.31         66.44         5.51 o                         
   5   7   0         12.38          8.68         3.84 o                         
  -5   8   0         23.52         24.08         6.88 o                         
  -4   8   0        243.70        257.55        26.37 o                         
  -3   8   0        569.08        598.97        31.68 o                         
  -2   8   0        613.66        616.61        20.93 o                         
  -1   8   0         75.34         79.07         5.98 o                         
   0   8   0         65.98         64.75         7.88 o                         
   1   8   0       1427.47       1398.59        26.85 o                         
   2   8   0       1327.30       1329.66        25.74 o                         
   3   8   0        511.07        490.50        16.91 o                         
   4   8   0          3.37          0.53         3.95 o                         
   5   8   0        402.77        444.51        12.34 o                         
  -4   9   0          0.73          1.43         5.27 o                         
  -3   9   0          0.38         -3.30         6.74 o                         
  -2   9   0          1.87         -3.69         5.02 o                         
  -1   9   0          6.88          2.36         4.56 o                         
   0   9   0         15.10         11.36         4.40 o                         
   1   9   0         48.69         51.20         5.46 o                         
   2   9   0         33.55         36.39         4.56 o                         
   3   9   0          1.93          0.00         4.05 o                         
   4   9   0         22.16         14.19         4.86 o                         
   5   9   0         92.95        119.25        12.04 o                         
  -2  10   0        100.62         99.47        12.61 o                         
  -1  10   0          1.68          1.40         4.94 o                         
   0  10   0        295.97        301.66        11.05 o                         
   1  10   0        393.34        414.07        12.44 o                         
   2  10   0        360.93        352.90        11.86 o                         
   3  10   0          1.86          0.72         5.06 o                         
  -2 -10   1         28.34         23.35         5.77 o                         
  -1 -10   1         51.75         51.28         6.18 o                         
   0 -10   1         57.31         62.79         6.59 o                         
   1 -10   1         66.66         54.75         9.75 o                         
  -4  -9   1         26.19         34.81         6.88 o                         
  -3  -9   1        110.70        102.41         7.49 o                         
  -2  -9   1        469.11        489.73        18.35 o                         
  -1  -9   1        434.25        445.53        12.25 o                         
   0  -9   1         12.53          5.02         4.66 o                         
   1  -9   1         29.13         25.80         4.96 o                         
   2  -9   1        259.74        261.02        10.11 o                         
   3  -9   1        139.70        119.72         8.37 o                         
  -5  -8   1        225.89        231.05        13.76 o                         
  -4  -8   1        585.39        613.77        14.79 o                         
  -3  -8   1        522.26        510.52        12.67 o                         
  -2  -8   1         35.62         31.31         6.45 o                         
  -1  -8   1         83.85         93.87        14.91 o                         
   0  -8   1        900.80        877.43        18.44 o                         
   1  -8   1       1206.85       1160.86        25.66 o                         
   2  -8   1         84.17         86.47         8.46 o                         
   3  -8   1         12.15         15.12         4.53 o                         
   4  -8   1        127.74        135.70         7.91 o                         
   5  -8   1        168.12        179.81         9.01 o                         
  -7  -7   1         81.57         72.24         9.75 o                         
  -6  -7   1        124.12        108.07         9.46 o                         
  -4  -7   1          2.46         -3.15         3.24 o                         
  -3  -7   1       1241.78       1205.51        23.31 o                         
  -2  -7   1        438.55        448.01        10.84 o                         
  -1  -7   1        122.99        124.24         5.77 o                         
   0  -7   1          3.34         -1.23         3.58 o                         
   1  -7   1        459.88        484.05        11.55 o                         
   2  -7   1        847.01        832.87        27.23 o                         
   3  -7   1         89.47         88.13         9.60 o                         
   4  -7   1          1.52          0.91         3.75 o                         
   5  -7   1         20.95         14.40         5.02 o                         
  -7  -6   1         24.12         25.51         6.88 o                         
  -6  -6   1         69.20         64.21         8.03 o                         
  -5  -6   1        781.24        807.28        20.35 o                         
  -4  -6   1         98.04        116.64         4.39 o                         
  -3  -6   1         66.06         67.55         3.44 o                         
  -2  -6   1          1.08          0.66         1.81 o                         
  -1  -6   1        341.01        332.37         6.44 o                         
   0  -6   1       2306.00       2238.55        39.51 o                         
   1  -6   1        385.61        367.20         8.92 o                         
   2  -6   1          3.64          3.25         2.54 o                         
   3  -6   1        348.12        375.84         9.61 o                         
   4  -6   1        568.13        622.60        16.91 o                         
   5  -6   1         61.59         70.24         6.20 o                         
   6  -6   1          0.13         -1.43         5.45 o                         
  -8  -5   1          3.74         10.68         5.30 o                         
  -7  -5   1         22.60         24.10         4.94 o                         
  -6  -5   1        873.94        864.41        15.15 o                         
  -5  -5   1        564.05        583.42        10.90 o                         
  -4  -5   1        521.13        506.58         8.00 o                         
  -3  -5   1       2572.20       2536.91        31.55 o                         
  -2  -5   1       1408.26       1432.63        18.34 o                         
  -1  -5   1       1126.05       1148.05        14.97 o                         
   0  -5   1        848.80        875.32        11.71 o                         
   1  -5   1       1590.89       1586.85        20.27 o                         
   2  -5   1        502.07        491.98         7.51 o                         
   3  -5   1        318.69        324.77         5.69 o                         
   4  -5   1         39.82         35.73         2.54 o                         
   5  -5   1        231.55        211.86         5.19 o                         
   6  -5   1        102.04         94.08         6.04 o                         
   7  -5   1          1.59         -1.15         6.31 o                         
  -8  -4   1        231.04        244.61        10.04 o                         
  -7  -4   1         12.37         13.76         4.33 o                         
  -6  -4   1        497.86        517.44        10.29 o                         
  -5  -4   1       1343.54       1338.90        20.83 o                         
  -4  -4   1        788.34        832.58        11.56 o                         
  -3  -4   1        243.02        262.04         5.45 o                         
  -2  -4   1       2023.11       2017.62        28.63 o                         
  -1  -4   1       4155.67       4047.74        64.35 o                         
   0  -4   1       3703.90       3651.08        44.26 o                         
   1  -4   1        137.56        123.86         2.69 o                         
   2  -4   1       1431.47       1537.40        19.45 o                         
   3  -4   1       2165.78       2307.02        28.72 o                         
   4  -4   1       1388.72       1431.82        18.64 o                         
   5  -4   1         47.67         41.54         2.86 o                         
   6  -4   1         98.48         82.40         4.30 o                         
   7  -4   1         37.72         36.54         4.73 o                         
   8  -4   1         54.51         67.32        13.19 o                         
  -8  -3   1          6.26          9.71         6.45 o                         
  -7  -3   1         45.53         37.41         4.65 o                         
  -6  -3   1        164.93        148.19         6.45 o                         
  -5  -3   1        532.42        501.25         9.84 o                         
  -4  -3   1       1224.00       1207.42        15.75 o                         
  -3  -3   1       2841.25       2900.68        35.49 o                         
  -2  -3   1        521.42        505.93         8.11 o                         
  -1  -3   1        441.03        487.58         6.59 o                         
   0  -3   1       4852.78       4972.16        74.35 o                         
   1  -3   1       2011.72       2015.26        24.75 o                         
   2  -3   1        513.21        490.84         6.80 o                         
   3  -3   1         91.97        106.14         3.35 o                         
   4  -3   1        325.24        313.45         5.34 o                         
   5  -3   1        458.67        450.17         7.27 o                         
   6  -3   1        135.13        149.03         6.24 o                         
   7  -3   1          2.90          0.30         3.43 o                         
   8  -3   1          7.93         10.55         4.73 o                         
  -9  -2   1         46.48         62.61         8.31 o                         
  -8  -2   1          6.01          6.06         4.20 o                         
  -7  -2   1        194.33        209.66        14.33 o                         
  -6  -2   1        573.65        575.19        10.56 o                         
  -5  -2   1       1468.04       1486.88        22.43 o                         
  -4  -2   1        188.73        208.98         4.68 o                         
  -3  -2   1         19.06         16.24         1.91 o                         
  -2  -2   1       5902.15       5739.59        71.70 o                         
  -1  -2   1      12774.02      11628.23       245.73 o                         
   0  -2   1       1557.87       1494.42        22.78 o                         
   1  -2   1        192.67        227.54         3.37 o                         
   2  -2   1       2103.92       2146.69        26.21 o                         
   3  -2   1       4081.95       3913.61        47.37 o                         
   4  -2   1         53.71         48.67         2.20 o                         
   5  -2   1         25.75         18.95         1.89 o                         
   6  -2   1        196.80        197.61         6.86 o                         
   7  -2   1        102.16        113.39         6.45 o                         
   8  -2   1        120.20        136.91         8.46 o                         
  -9  -1   1          1.43         -6.02         6.02 o                         
  -8  -1   1         32.29         21.48         5.14 o                         
  -7  -1   1        351.86        320.23         9.79 o                         
  -6  -1   1         99.12         93.91         4.23 o                         
  -5  -1   1       1010.60       1031.16        16.08 o                         
  -4  -1   1       1843.18       1855.80        23.08 o                         
  -3  -1   1       2187.67       2282.03        27.89 o                         
  -2  -1   1        912.60       1000.79        13.70 o                         
  -1  -1   1       4744.00       4578.51        76.10 o                         
   0  -1   1       2895.56       2943.93        67.31 o                         
   1  -1   1       8156.75       7391.12       177.66 o                         
   2  -1   1       4975.99       5014.65        68.49 o                         
   3  -1   1         17.62         16.52         1.58 o                         
   4  -1   1       5737.26       5829.94        70.10 o                         
   5  -1   1       1222.19       1202.77        22.05 o                         
   6  -1   1         63.67         97.90        25.66 o                         
   7  -1   1         13.49          8.41         8.46 o                         
   8  -1   1         45.80         51.49         5.63 o                         
   9  -1   1         66.79         74.49         7.50 o                         
  -9   0   1         26.57         13.36         5.59 o                         
  -8   0   1         13.67          0.32         4.53 o                         
  -7   0   1        203.10        208.90         7.55 o                         
  -6   0   1        369.07        386.62         7.75 o                         
  -5   0   1        398.82        396.15         7.42 o                         
  -4   0   1         21.77         19.87         1.33 o                         
  -3   0   1       2930.11       2893.57        35.05 o                         
  -2   0   1      10551.04       9994.13       121.60 o                         
  -1   0   1       3846.80       4020.33        55.28 o                         
   0   0   1        526.07        530.43         8.23 o                         
   1   0   1       2899.17       2986.91        35.77 o                         
   2   0   1      38528.25      27565.85       669.74 o                         
   3   0   1        579.31        575.71        12.25 o                         
   4   0   1         39.32         54.39         1.92 o                         
   5   0   1        389.46        406.10         6.17 o                         
   6   0   1        423.07        428.02        16.48 o                         
   7   0   1        300.55        292.40         8.86 o                         
   8   0   1         19.64         23.70         4.54 o                         
   9   0   1          0.45         -0.70         4.85 o                         
  -9   1   1          1.04          1.46         5.06 o                         
  -8   1   1        110.38        108.32         8.03 o                         
  -7   1   1          8.54          4.49         4.04 o                         
  -6   1   1        141.60        153.04         6.63 o                         
  -5   1   1        558.31        562.34         9.68 o                         
  -4   1   1        605.77        562.33         7.86 o                         
  -3   1   1        422.41        429.81         6.00 o                         
  -2   1   1       5368.78       5366.11        64.13 o                         
  -1   1   1         86.84         90.19         1.48 o                         
   0   1   1        425.76        478.01         8.88 o                         
   1   1   1       1223.57       1279.43        17.64 o                         
   2   1   1         46.92         54.85         1.24 o                         
   3   1   1        144.53        145.15         2.56 o                         
   4   1   1       2169.14       2107.12        25.91 o                         
   5   1   1        214.30        203.23         6.00 o                         
   6   1   1          0.06          3.04         3.87 o                         
   7   1   1        114.95        106.01         7.02 o                         
   8   1   1        120.51        124.86         7.19 o                         
   9   1   1         17.72         23.54        10.03 o                         
  -8   2   1          9.37          8.56         4.73 o                         
  -7   2   1        183.18        203.50         7.84 o                         
  -6   2   1        341.83        319.71        10.16 o                         
  -5   2   1        393.11        365.13         7.13 o                         
  -4   2   1       1451.55       1473.27        28.80 o                         
  -3   2   1       3972.53       3827.20        46.26 o                         
  -2   2   1       2134.71       2136.50        25.99 o                         
  -1   2   1        646.72        723.61         9.41 o                         
   0   2   1        647.19        646.91        11.37 o                         
   1   2   1      11982.16      11226.33       166.45 o                         
   2   2   1       4379.97       4438.61        53.13 o                         
   3   2   1        384.32        344.73         5.01 o                         
   4   2   1         29.40         31.33         1.71 o                         
   5   2   1        553.05        548.11         7.95 o                         
   6   2   1        871.14        821.69        17.08 o                         
   7   2   1        372.47        354.08         9.91 o                         
   8   2   1         22.60         31.70         4.96 o                         
   9   2   1         21.06         17.10         5.43 o                         
  -8   3   1         12.13          3.75         4.53 o                         
  -7   3   1        173.17        194.66         7.91 o                         
  -6   3   1        181.59        206.49         5.74 o                         
  -5   3   1        911.13        957.72        15.24 o                         
  -4   3   1        583.12        604.07        10.59 o                         
  -3   3   1        105.07        118.18         2.75 o                         
  -2   3   1        627.33        635.26         8.41 o                         
  -1   3   1       5112.63       4862.73        58.29 o                         
   0   3   1       2805.45       2769.32        33.46 o                         
   1   3   1       2634.88       2821.83        38.11 o                         
   2   3   1        451.75        439.99         6.04 o                         
   3   3   1       4734.00       4847.79        58.36 o                         
   4   3   1       2012.95       2061.67        39.51 o                         
   5   3   1         54.63         54.43         2.54 o                         
   6   3   1         50.38         50.29         4.56 o                         
   7   3   1        350.93        359.18        10.40 o                         
   8   3   1        161.08        198.25         8.77 o                         
   9   3   1          0.24         -3.50         5.46 o                         
  -8   4   1         14.35         15.77         8.03 o                         
  -7   4   1        130.90        130.60         7.30 o                         
  -6   4   1        103.31         86.54         5.26 o                         
  -5   4   1          0.81          1.34         2.20 o                         
  -4   4   1        739.82        764.70        10.77 o                         
  -3   4   1       2081.21       2087.68        25.99 o                         
  -2   4   1        756.56        838.99        11.05 o                         
  -1   4   1        830.14       1034.33        13.28 o                         
   0   4   1       3211.45       3292.18        45.95 o                         
   1   4   1       4171.65       4401.84        53.51 o                         
   2   4   1       2337.84       2466.08        30.18 o                         
   3   4   1         17.98         27.12         1.75 o                         
   4   4   1         39.05         39.92         2.77 o                         
   5   4   1       1298.20       1274.54        17.09 o                         
   6   4   1        572.57        538.19        14.62 o                         
   7   4   1         41.45         46.22         6.74 o                         
   8   4   1         21.37         14.08         5.02 o                         
  -7   5   1         48.02         57.33         9.17 o                         
  -6   5   1        134.09        155.41         8.31 o                         
  -5   5   1        172.56        181.31         6.86 o                         
  -4   5   1          0.52          2.11         2.14 o                         
  -3   5   1        568.85        625.40         9.09 o                         
  -2   5   1        774.28        744.01        10.23 o                         
  -1   5   1        454.66        415.14         9.89 o                         
   0   5   1        375.41        352.85         5.41 o                         
   1   5   1        194.43        235.87         4.04 o                         
   2   5   1       2613.56       2629.86        32.32 o                         
   3   5   1        778.66        771.27        12.02 o                         
   4   5   1        554.65        553.71         8.33 o                         
   5   5   1         12.05         15.30         2.16 o                         
   6   5   1        176.87        190.55         7.35 o                         
   7   5   1         27.90         43.54         5.09 o                         
   8   5   1          0.70          4.89         5.16 o                         
  -7   6   1         36.30         27.23         8.31 o                         
  -6   6   1          5.90         10.84         4.40 o                         
  -5   6   1        427.53        455.22        11.62 o                         
  -4   6   1        666.88        674.66        12.07 o                         
  -3   6   1        219.63        203.13         5.51 o                         
  -2   6   1         26.06         39.77         3.90 o                         
  -1   6   1        448.29        435.60         8.05 o                         
   0   6   1       2939.16       2948.19        42.38 o                         
   1   6   1       1275.84       1300.76        19.94 o                         
   2   6   1        644.74        674.31         9.61 o                         
   3   6   1         89.33         97.83         3.11 o                         
   4   6   1        932.90        930.48        12.98 o                         
   5   6   1        671.27        641.01        11.66 o                         
   6   6   1        184.70        180.17        15.48 o                         
   7   6   1         39.91         31.31         5.17 o                         
   8   6   1         38.28         33.55        14.48 o                         
  -6   7   1         33.78         46.15         7.17 o                         
  -5   7   1         29.63         27.81         4.53 o                         
  -4   7   1         44.06         54.38         4.36 o                         
  -3   7   1        378.58        384.20         8.38 o                         
  -2   7   1        271.83        281.99         6.73 o                         
  -1   7   1        576.37        588.95        10.70 o                         
   0   7   1        105.61         92.90         4.79 o                         
   1   7   1        678.21        669.33        11.67 o                         
   2   7   1       1220.36       1202.41        19.00 o                         
   3   7   1        604.01        602.57        13.45 o                         
   4   7   1          0.99          2.49         4.24 o                         
   5   7   1        430.60        451.18        12.51 o                         
  -5   8   1        129.50        140.75        11.18 o                         
  -4   8   1        193.99        174.84         8.28 o                         
  -3   8   1         85.32         83.04         6.49 o                         
  -2   8   1        191.78        176.87         7.50 o                         
  -1   8   1        403.39        418.76        22.50 o                         
   0   8   1        940.70        979.17        21.93 o                         
   1   8   1        295.83        325.57         9.42 o                         
   2   8   1         28.50         25.83         4.05 o                         
   3   8   1        403.21        418.16        14.05 o                         
   4   8   1        711.85        695.15        15.61 o                         
   5   8   1        482.07        466.68        16.91 o                         
  -4   9   1          1.18          0.26         5.06 o                         
  -3   9   1        127.80        138.66        12.04 o                         
  -2   9   1        338.68        351.66        12.18 o                         
  -1   9   1         85.02         86.67         6.57 o                         
   0   9   1         81.92         79.49         6.16 o                         
   1   9   1        428.83        435.64        13.33 o                         
   2   9   1        436.98        436.48        13.04 o                         
   3   9   1          1.15          3.25         4.35 o                         
   4   9   1         64.20         77.05         6.48 o                         
   5   9   1        113.86        121.83        10.89 o                         
  -2  10   1         77.09         59.07         6.38 o                         
  -1  10   1        293.99        300.99        11.05 o                         
   0  10   1        187.72        184.62        10.75 o                         
   1  10   1          8.46          6.67         4.87 o                         
   2  10   1         75.94         79.74         7.50 o                         
   3  10   1        299.64        318.05        11.25 o                         
  -4  -9   2        323.77        333.48        11.53 o                         
  -3  -9   2        859.60        866.70        19.56 o                         
  -2  -9   2        202.26        216.98        10.18 o                         
  -1  -9   2         52.23         54.71         7.45 o                         
   0  -9   2        948.26        994.31        21.58 o                         
   1  -9   2        651.91        649.58        15.98 o                         
   2  -9   2         73.19         82.11         7.37 o                         
   3  -9   2          6.11          0.83         7.88 o                         
  -4  -8   2         22.06         24.52         4.96 o                         
  -3  -8   2          0.46          1.69         4.15 o                         
  -2  -8   2         56.30         58.89         5.63 o                         
  -1  -8   2         26.89         28.38         4.24 o                         
   0  -8   2         29.78         29.54         4.66 o                         
   1  -8   2         26.89         14.58         4.12 o                         
   2  -8   2         99.37        110.91         7.18 o                         
   3  -8   2        116.90        133.53        11.47 o                         
   4  -8   2          1.06          1.50         4.76 o                         
  -6  -7   2          0.30         -3.78         4.68 o                         
  -5  -7   2        388.12        361.61        12.33 o                         
  -4  -7   2        942.64        946.17        16.15 o                         
  -3  -7   2        589.56        592.08        13.58 o                         
  -2  -7   2          4.17          7.31         3.24 o                         
  -1  -7   2       2340.23       2259.90        72.24 o                         
   0  -7   2        595.40        600.78        13.47 o                         
   1  -7   2        206.14        208.07         7.49 o                         
   2  -7   2         36.75         37.96         5.59 o                         
   3  -7   2        110.20        104.21         6.57 o                         
   4  -7   2        370.77        352.69        10.69 o                         
   5  -7   2         44.92         57.10         6.88 o                         
  -7  -6   2         15.89         18.63         6.88 o                         
  -6  -6   2          3.66         11.52         4.53 o                         
  -5  -6   2         77.02         74.70         5.92 o                         
  -4  -6   2         24.19         28.69         2.98 o                         
  -3  -6   2        483.59        472.84         8.93 o                         
  -2  -6   2        130.83        127.44         4.25 o                         
  -1  -6   2          1.28          0.20         1.97 o                         
   0  -6   2          1.43         -1.52         2.25 o                         
   1  -6   2          6.24          8.69         2.28 o                         
   2  -6   2        226.81        230.53         7.38 o                         
   3  -6   2          3.79          4.93         3.14 o                         
   4  -6   2          6.02          6.52         3.71 o                         
   5  -6   2          4.07          4.99         4.59 o                         
  -7  -5   2          6.19         12.33         5.45 o                         
  -6  -5   2        101.34         95.86         6.61 o                         
  -5  -5   2       1020.51       1026.37        20.57 o                         
  -4  -5   2       3816.44       3826.78        66.28 o                         
  -3  -5   2       1224.92       1224.73        18.64 o                         
  -2  -5   2       1851.97       1813.57        28.82 o                         
  -1  -5   2       6203.92       6020.49        95.69 o                         
   0  -5   2       2917.83       2841.61        40.32 o                         
   1  -5   2       1622.96       1565.91        23.16 o                         
   2  -5   2        351.91        363.76         7.21 o                         
   3  -5   2       1066.17       1085.03        16.97 o                         
   4  -5   2       1093.46       1098.35        15.17 o                         
   5  -5   2        366.29        397.26        16.74 o                         
  -8  -4   2         29.99         16.34         7.74 o                         
  -7  -4   2          3.47          5.73         6.31 o                         
  -6  -4   2        479.56        505.92        10.41 o                         
  -5  -4   2        277.28        281.22         6.76 o                         
  -4  -4   2         53.48         60.05         3.39 o                         
  -3  -4   2        305.12        313.10         5.32 o                         
  -2  -4   2        374.75        374.94         5.80 o                         
  -1  -4   2        235.57        245.82         4.22 o                         
   0  -4   2        108.06        101.08         2.77 o                         
   1  -4   2         32.73         23.84         1.99 o                         
   2  -4   2        203.40        195.51         3.77 o                         
   3  -4   2         31.08         39.68         3.22 o                         
   4  -4   2          0.10          4.89         3.81 o                         
   5  -4   2          4.29          3.12         2.10 o                         
   6  -4   2         32.14         37.66         4.26 o                         
   7  -4   2         18.89         13.58         4.33 o                         
   8  -4   2          0.18         -2.11         6.45 o                         
  -8  -3   2         16.26          5.12         4.89 o                         
  -7  -3   2         65.34         70.43         8.03 o                         
  -6  -3   2        525.52        521.67        16.09 o                         
  -5  -3   2       1543.09       1487.04        22.83 o                         
  -4  -3   2       1523.94       1528.59        19.62 o                         
  -3  -3   2        754.90        701.22        11.02 o                         
  -2  -3   2       4319.07       4298.80        51.90 o                         
  -1  -3   2       6361.47       6216.43        74.49 o                         
   0  -3   2       1675.55       1557.28        34.84 o                         
   1  -3   2        541.07        551.58         7.55 o                         
   2  -3   2       2229.67       2252.00        27.72 o                         
   3  -3   2       2372.12       2348.48        29.07 o                         
   4  -3   2       1131.11       1160.56        15.31 o                         
   5  -3   2        332.92        356.70         6.28 o                         
   6  -3   2         96.24         77.22         7.17 o                         
   7  -3   2        190.89        175.17         7.40 o                         
   8  -3   2         18.49         22.28         5.17 o                         
  -8  -2   2          6.23          3.39         4.24 o                         
  -7  -2   2         60.65         70.53         6.32 o                         
  -6  -2   2          9.67         10.23         2.85 o                         
  -5  -2   2        195.97        199.95         5.40 o                         
  -4  -2   2        582.34        614.00        13.37 o                         
  -3  -2   2        644.91        630.59         8.58 o                         
  -2  -2   2        787.30        868.83        13.42 o                         
  -1  -2   2         15.64         18.67         1.04 o                         
   0  -2   2       2420.10       2380.14        59.33 o                         
   1  -2   2        767.40        727.68        10.88 o                         
   2  -2   2        132.25        156.45         2.74 o                         
   3  -2   2         36.61         35.07         1.90 o                         
   4  -2   2          0.52          0.49         1.26 o                         
   5  -2   2         92.90         94.17         3.23 o                         
   6  -2   2         57.84         54.19         7.45 o                         
   7  -2   2          0.44          4.18         3.43 o                         
   8  -2   2        182.99        173.57         8.28 o                         
  -9  -1   2         15.04          1.72         7.45 o                         
  -8  -1   2          0.02          5.57         7.02 o                         
  -7  -1   2        128.68        161.97         7.06 o                         
  -6  -1   2        558.49        555.90        10.29 o                         
  -5  -1   2       1903.75       1858.12        27.55 o                         
  -4  -1   2        169.15        184.60         4.40 o                         
  -3  -1   2       6297.39       6182.40        74.16 o                         
  -2  -1   2       4642.89       4548.65        56.44 o                         
  -1  -1   2       6577.03       6385.89        89.12 o                         
   0  -1   2       1933.31       1917.18        39.19 o                         
   1  -1   2       3021.87       3062.07        39.36 o                         
   2  -1   2       6711.64       6484.58        77.53 o                         
   3  -1   2       6574.13       6275.78        92.48 o                         
   4  -1   2       3960.08       3989.50        60.16 o                         
   5  -1   2        236.11        213.84         5.75 o                         
   6  -1   2       2825.56       2677.70        48.31 o                         
   7  -1   2        721.23        724.94        16.09 o                         
   8  -1   2         18.81         21.18         4.76 o                         
   9  -1   2         31.73         13.57         5.37 o                         
  -9   0   2         26.89         19.52         8.31 o                         
  -8   0   2          0.57          2.06         4.24 o                         
  -7   0   2        198.15        169.42         5.71 o                         
  -6   0   2        158.96        146.53         5.03 o                         
  -5   0   2        348.32        350.36         8.77 o                         
  -4   0   2        112.62        106.66         4.40 o                         
  -3   0   2        273.53        318.53         5.73 o                         
  -2   0   2        122.38        128.19         2.87 o                         
  -1   0   2        188.51        191.77         2.82 o                         
   0   0   2       1958.08       2002.25        24.42 o                         
   1   0   2        212.90        213.15         4.43 o                         
   2   0   2       2610.81       2768.21        33.36 o                         
   3   0   2          2.44          3.79         0.79 o                         
   4   0   2       2211.31       2332.28        31.08 o                         
   5   0   2        122.51        126.26         3.08 o                         
   6   0   2         21.02         25.52         3.34 o                         
   7   0   2          2.43          2.08         3.10 o                         
   8   0   2          0.83          1.22         4.20 o                         
   9   0   2         26.48         22.21         9.75 o                         
  -8   1   2        100.26        133.12         7.50 o                         
  -7   1   2        227.39        226.02        10.37 o                         
  -6   1   2       1409.21       1383.32        21.36 o                         
  -5   1   2        206.78        200.68         5.03 o                         
  -4   1   2        357.80        343.81         6.43 o                         
  -3   1   2       3036.89       3060.65        37.09 o                         
  -2   1   2       5748.66       5664.09        67.78 o                         
  -1   1   2      10118.60       9831.42       331.79 o                         
   0   1   2       2256.61       2235.12        27.06 o                         
   1   1   2        491.85        536.25         8.73 o                         
   2   1   2       6804.54       6457.16        98.31 o                         
   3   1   2       5402.71       5230.37        62.65 o                         
   4   1   2        252.39        277.37         4.36 o                         
   5   1   2        561.58        560.10        13.57 o                         
   6   1   2       1567.43       1482.37        28.05 o                         
   7   1   2        225.13        233.76         7.84 o                         
   8   1   2          0.84          6.16         4.26 o                         
   9   1   2          3.51          4.01         4.85 o                         
  -8   2   2         19.66         14.43         5.02 o                         
  -7   2   2          0.82          3.38         3.03 o                         
  -6   2   2          0.46          0.41         2.38 o                         
  -5   2   2         18.27         27.19         6.88 o                         
  -4   2   2         10.60          8.74         1.33 o                         
  -3   2   2        125.45        139.49         2.69 o                         
  -2   2   2       1029.70       1083.12        13.56 o                         
  -1   2   2         13.05         11.80         1.55 o                         
   0   2   2         45.38         50.63         1.64 o                         
   1   2   2        833.16        869.12        10.80 o                         
   2   2   2         46.23         56.72         1.77 o                         
   3   2   2         99.11         95.63         2.12 o                         
   4   2   2         73.01         62.45         2.04 o                         
   5   2   2          7.17         15.83         1.95 o                         
   6   2   2          0.14          1.75         2.69 o                         
   7   2   2          0.18         -1.16         3.22 o                         
   8   2   2         32.67         34.54         5.16 o                         
   9   2   2          6.27         12.87         5.43 o                         
  -8   3   2        123.84        152.21        11.47 o                         
  -7   3   2        399.34        403.87        13.86 o                         
  -6   3   2        105.73         83.71         4.22 o                         
  -5   3   2        244.10        275.00         9.62 o                         
  -4   3   2        849.92        866.87        11.76 o                         
  -3   3   2       3403.49       3379.55        47.85 o                         
  -2   3   2       2233.81       2313.67        28.31 o                         
  -1   3   2        664.86        780.56        11.67 o                         
   0   3   2        890.46        803.56        12.10 o                         
   1   3   2       9991.91       9507.88       113.92 o                         
   2   3   2       6276.32       6286.35        75.14 o                         
   3   3   2       2713.15       2719.39        36.12 o                         
   4   3   2        571.98        577.76         8.14 o                         
   5   3   2       3139.10       3152.94        45.31 o                         
   6   3   2        947.86        966.25        19.52 o                         
   7   3   2         16.28         24.85         3.99 o                         
   8   3   2         13.35         14.41         4.61 o                         
   9   3   2         67.69         47.94         5.84 o                         
  -8   4   2          0.83          5.73         7.45 o                         
  -7   4   2         45.33         50.10         5.37 o                         
  -6   4   2         57.43         62.13         4.48 o                         
  -5   4   2        118.14        113.63         4.16 o                         
  -4   4   2          0.55          3.86         3.72 o                         
  -3   4   2         51.73         57.06         2.23 o                         
  -2   4   2        161.69        172.07         3.19 o                         
  -1   4   2        364.60        382.20         6.35 o                         
   0   4   2        176.69        200.43         4.13 o                         
   1   4   2       2261.89       2564.15        31.20 o                         
   2   4   2         47.09         48.64         2.23 o                         
   3   4   2        859.74        958.06        12.51 o                         
   4   4   2        550.07        558.01        11.42 o                         
   5   4   2         11.95         12.18         2.10 o                         
   6   4   2         32.84         44.85         5.30 o                         
   7   4   2        119.39        112.21         6.48 o                         
   8   4   2         22.94         15.23         4.75 o                         
   9   4   2         10.78         15.62         6.74 o                         
  -7   5   2         85.25         77.46         7.14 o                         
  -6   5   2         20.76          9.08         4.20 o                         
  -5   5   2        409.53        453.72        11.39 o                         
  -4   5   2        897.99        930.21        15.19 o                         
  -3   5   2       2200.25       2259.45        32.90 o                         
  -2   5   2        647.79        653.84        11.34 o                         
  -1   5   2        938.54        948.18        14.75 o                         
   0   5   2       5140.67       4879.79        58.84 o                         
   1   5   2       4662.00       4505.90        54.47 o                         
   2   5   2       2631.11       2594.33        31.85 o                         
   3   5   2          4.17          6.05         1.64 o                         
   4   5   2       2800.09       2921.44        38.56 o                         
   5   5   2       1375.00       1408.83        23.83 o                         
   6   5   2        632.03        645.88        14.61 o                         
   7   5   2          1.25          0.81         3.75 o                         
   8   5   2         28.80         31.15         5.51 o                         
  -7   6   2          3.27          0.64         4.89 o                         
  -6   6   2          2.09         -0.41         4.06 o                         
  -5   6   2         23.94         22.02         4.33 o                         
  -4   6   2          3.53          2.14         2.70 o                         
  -3   6   2         48.39         45.81         3.42 o                         
  -2   6   2         51.53         48.91         3.19 o                         
  -1   6   2         16.78         21.07         3.01 o                         
   0   6   2        214.42        245.11         5.59 o                         
   1   6   2         11.30          9.13         1.96 o                         
   2   6   2         65.69         89.44         4.46 o                         
   3   6   2        127.20        119.67         4.15 o                         
   4   6   2        229.66        217.46         9.56 o                         
   5   6   2          6.91         10.48         2.61 o                         
   6   6   2          3.23          3.85         3.58 o                         
   7   6   2          0.93          6.02         4.30 o                         
   8   6   2          3.25          0.50         5.17 o                         
  -6   7   2          4.60          7.35         4.94 o                         
  -5   7   2        107.34        125.09         7.17 o                         
  -4   7   2        403.30        428.36         9.37 o                         
  -3   7   2        742.36        748.72        13.17 o                         
  -2   7   2          0.00          0.27         2.42 o                         
  -1   7   2        924.23        866.05        18.03 o                         
   0   7   2       2487.85       2426.33        35.64 o                         
   1   7   2       1955.41       2003.37        36.70 o                         
   2   7   2          9.69         11.48         2.44 o                         
   3   7   2        709.46        697.33        12.22 o                         
   4   7   2       1309.01       1323.61        20.87 o                         
   5   7   2        646.88        656.05        16.48 o                         
   7   7   2         48.82         48.16         9.46 o                         
  -5   8   2          1.45         -2.01         5.73 o                         
  -4   8   2         13.27         13.14         4.56 o                         
  -3   8   2          8.75          7.88         4.05 o                         
  -2   8   2         93.23         88.16         4.97 o                         
  -1   8   2          7.20         10.48         3.03 o                         
   0   8   2         62.13         61.87         4.18 o                         
   1   8   2          8.07          4.80         2.69 o                         
   2   8   2        208.09        211.50         6.95 o                         
   3   8   2         22.69         23.34         4.59 o                         
   4   8   2         17.13         21.18         4.05 o                         
   5   8   2          8.56         15.19         5.73 o                         
  -4   9   2        130.23        135.88        11.75 o                         
  -3   9   2        108.91         90.05         7.40 o                         
  -2   9   2         47.48         55.47         5.57 o                         
  -1   9   2        870.18        862.30        18.64 o                         
   0   9   2       1309.67       1242.74        24.72 o                         
   1   9   2        288.47        299.35         9.52 o                         
   2   9   2        174.32        178.65         9.32 o                         
   3   9   2        795.19        811.77        27.38 o                         
   4   9   2        726.27        721.64        20.50 o                         
   5   9   2         35.21         36.98         7.45 o                         
  -2  10   2         34.06         28.39         5.66 o                         
  -1  10   2         56.48         50.13         5.87 o                         
   0  10   2          3.05          4.68         4.45 o                         
   1  10   2         44.92         42.39         5.37 o                         
   2  10   2         33.29         29.68         5.37 o                         
   3  10   2         10.50         19.13         5.17 o                         
   4  10   2          8.14          8.89         5.27 o                         
  -3  -9   3         34.69         35.88         8.60 o                         
  -2  -9   3        303.18        320.07        11.35 o                         
  -1  -9   3        609.76        666.14        16.52 o                         
   0  -9   3         85.85         80.73         7.80 o                         
   1  -9   3          1.65          6.86         4.96 o                         
   2  -9   3        356.96        374.49        36.12 o                         
  -5  -8   3         96.57         72.24        10.03 o                         
  -4  -8   3        142.98        122.69        11.75 o                         
  -3  -8   3         99.81        102.32         6.79 o                         
  -2  -8   3          6.51          4.74         3.95 o                         
  -1  -8   3         93.61         85.54         6.36 o                         
   0  -8   3         53.78         55.64         8.89 o                         
   1  -8   3        254.05        247.66         8.98 o                         
   2  -8   3          0.44          3.13         4.35 o                         
   3  -8   3        115.82        111.38         7.67 o                         
   4  -8   3          5.26          2.92         4.88 o                         
  -6  -7   3        348.61        371.46        17.20 o                         
  -5  -7   3        412.63        433.56        20.35 o                         
  -4  -7   3          6.99          9.34         4.20 o                         
  -3  -7   3        640.47        646.10        14.69 o                         
  -2  -7   3       1206.02       1160.53        22.80 o                         
  -1  -7   3        800.69        763.15        20.93 o                         
   0  -7   3         25.92         32.85         4.15 o                         
   1  -7   3        927.92        940.99        19.45 o                         
   2  -7   3         91.49         94.02         6.24 o                         
   3  -7   3         76.85         91.39         6.45 o                         
   4  -7   3        124.16        143.28         8.46 o                         
   5  -7   3          7.31         -3.16         4.72 o                         
  -7  -6   3          2.89         -0.57         6.31 o                         
  -6  -6   3         41.75         42.68         8.89 o                         
  -5  -6   3        100.57         94.00         6.65 o                         
  -4  -6   3        522.36        512.84        17.20 o                         
  -3  -6   3          4.28          4.06         3.30 o                         
  -2  -6   3        111.53        114.87         4.41 o                         
  -1  -6   3         12.37         17.86         2.70 o                         
   0  -6   3       2488.87       2416.77        35.24 o                         
   1  -6   3        958.70        967.66        15.88 o                         
   2  -6   3         36.57         32.77         3.25 o                         
   3  -6   3        407.81        397.72        10.49 o                         
   4  -6   3        196.66        190.61         7.63 o                         
   5  -6   3        169.57        145.34        12.33 o                         
  -7  -5   3        157.61        159.38        11.75 o                         
  -6  -5   3        493.41        489.83        12.95 o                         
  -5  -5   3         10.62         11.92         3.84 o                         
  -4  -5   3         31.71         34.41         4.24 o                         
  -3  -5   3       1441.02       1433.28        21.73 o                         
  -2  -5   3       2996.98       2893.73        41.26 o                         
  -1  -5   3       1703.48       1654.46        28.14 o                         
   0  -5   3        511.58        525.04        11.51 o                         
   1  -5   3       2022.63       1954.27        28.67 o                         
   2  -5   3       1161.75       1177.72        18.40 o                         
   3  -5   3        830.42        835.35        13.88 o                         
   4  -5   3          1.14          3.57         2.80 o                         
   5  -5   3        203.17        202.64         6.19 o                         
   6  -5   3        265.19        289.10        17.77 o                         
  -8  -4   3          6.12          6.02         7.17 o                         
  -7  -4   3          3.58         -0.22         4.73 o                         
  -6  -4   3        206.51        193.20         6.58 o                         
  -5  -4   3        169.63        144.07         5.33 o                         
  -4  -4   3         20.58         20.90         2.64 o                         
  -3  -4   3         59.74         55.27         4.70 o                         
  -2  -4   3          4.96          8.65         2.36 o                         
  -1  -4   3        600.92        616.24        15.05 o                         
   0  -4   3        599.57        587.22        11.79 o                         
   1  -4   3        114.02        109.04         3.48 o                         
   2  -4   3        424.76        448.18         6.81 o                         
   3  -4   3        637.01        640.70         9.33 o                         
   4  -4   3         90.45         94.76         3.45 o                         
   5  -4   3         38.04         44.85         3.05 o                         
   6  -4   3         57.68         48.92         7.18 o                         
   7  -4   3         39.41         28.77         4.86 o                         
   8  -4   3          1.87         -2.58         7.17 o                         
  -8  -3   3        197.92        223.20        12.33 o                         
  -7  -3   3        295.13        293.48         8.15 o                         
  -6  -3   3        155.13        147.13         5.73 o                         
  -5  -3   3        244.96        236.42         6.28 o                         
  -4  -3   3       1776.45       1732.97        25.92 o                         
  -3  -3   3       2690.45       2625.42        32.52 o                         
  -2  -3   3       2558.90       2550.16        31.38 o                         
  -1  -3   3        237.06        234.61         4.43 o                         
   0  -3   3       4275.28       4343.36        84.43 o                         
   1  -3   3       4070.20       4069.87        49.24 o                         
   2  -3   3       1957.25       1956.85        24.35 o                         
   3  -3   3       1113.76       1129.87        14.77 o                         
   4  -3   3        810.48        794.40        11.13 o                         
   5  -3   3       1026.97       1021.11        14.13 o                         
   6  -3   3        411.87        427.18        12.08 o                         
   7  -3   3         82.64        101.56         7.02 o                         
   8  -3   3         30.25         15.62         5.07 o                         
  -8  -2   3          9.32         12.47         5.02 o                         
  -7  -2   3         33.93         33.24         4.76 o                         
  -6  -2   3        277.96        264.83         7.10 o                         
  -5  -2   3         89.52         79.80         4.13 o                         
  -4  -2   3        108.64        110.32         3.85 o                         
  -3  -2   3         56.26         66.00         3.12 o                         
  -2  -2   3        260.47        247.63         4.02 o                         
  -1  -2   3       3317.84       3488.81        42.23 o                         
   0  -2   3       5362.53       5553.99        76.38 o                         
   1  -2   3       1361.69       1466.22        18.26 o                         
   2  -2   3        557.57        616.35         8.36 o                         
   3  -2   3       1572.00       1658.33        28.05 o                         
   4  -2   3        454.50        467.14         7.06 o                         
   5  -2   3          1.26          2.87         2.15 o                         
   6  -2   3        158.92        146.03         5.28 o                         
   7  -2   3        101.99         94.37         6.16 o                         
   8  -2   3        171.13        169.99         8.10 o                         
  -8  -1   3        145.58        149.44         8.53 o                         
  -7  -1   3        171.31        151.18         5.84 o                         
  -6  -1   3         20.31         19.74         3.71 o                         
  -5  -1   3        223.69        211.94         6.91 o                         
  -4  -1   3        399.28        386.70        10.07 o                         
  -3  -1   3       5150.23       5235.52        71.70 o                         
  -2  -1   3       1844.80       2010.78        44.98 o                         
  -1  -1   3       2671.54       2636.04        43.53 o                         
   0  -1   3       1537.23       1494.70        19.03 o                         
   1  -1   3       7749.29       7443.43       137.91 o                         
   2  -1   3       2961.19       3004.04        36.37 o                         
   3  -1   3         64.47         67.37         1.89 o                         
   4  -1   3       1838.86       1804.08        22.64 o                         
   5  -1   3       1701.17       1677.63        25.31 o                         
   6  -1   3       1024.21       1025.33        18.59 o                         
   7  -1   3         50.56         40.05         7.17 o                         
   8  -1   3        348.40        291.66         9.83 o                         
   9  -1   3         47.38         56.03         6.32 o                         
  -8   0   3          3.58          3.95         4.73 o                         
  -7   0   3        127.09        137.05         7.37 o                         
  -6   0   3        330.24        319.80         7.40 o                         
  -5   0   3          4.60          6.85         2.85 o                         
  -4   0   3          2.43          3.94         1.85 o                         
  -3   0   3         15.77         25.40         1.87 o                         
  -2   0   3       3121.53       3138.91        37.96 o                         
  -1   0   3       2970.73       3026.15        36.57 o                         
   0   0   3        346.53        383.87         5.37 o                         
   1   0   3        758.81        854.62        10.84 o                         
   2   0   3       1178.23       1207.36        15.05 o                         
   3   0   3        594.30        543.69         7.36 o                         
   4   0   3        207.17        258.52         4.22 o                         
   5   0   3          4.55          4.86         2.04 o                         
   6   0   3         40.57         43.65         4.71 o                         
   7   0   3          1.57          4.14         3.63 o                         
   8   0   3         29.58         28.08         4.65 o                         
   9   0   3          0.88          7.65         5.17 o                         
  -8   1   3        169.45        158.49         8.40 o                         
  -7   1   3         13.65         19.10         3.22 o                         
  -6   1   3        205.05        235.69         6.26 o                         
  -5   1   3        683.81        679.76        16.63 o                         
  -4   1   3       2778.84       2693.76        78.85 o                         
  -3   1   3        537.14        556.86         9.03 o                         
  -2   1   3         14.09          7.42         1.17 o                         
  -1   1   3       4854.02       4760.37        57.04 o                         
   0   1   3       9070.46       8389.86       173.98 o                         
   1   1   3       9030.84       8688.75       119.53 o                         
   2   1   3        518.28        568.49        12.85 o                         
   3   1   3       1464.03       1546.79        22.55 o                         
   4   1   3       3668.40       3596.82        55.24 o                         
   5   1   3        848.85        801.56        12.95 o                         
   6   1   3         13.35         19.76         3.11 o                         
   7   1   3        148.21        143.55        14.62 o                         
   8   1   3        153.42        160.97         7.79 o                         
   9   1   3          9.99         10.30         7.60 o                         
  -8   2   3         25.77         33.64         5.22 o                         
  -7   2   3         33.30         38.24         3.86 o                         
  -6   2   3         67.36         72.80         4.09 o                         
  -5   2   3         16.64         14.37         2.35 o                         
  -4   2   3        320.19        361.33         6.86 o                         
  -3   2   3       1997.80       2090.58        25.77 o                         
  -2   2   3       2462.91       2534.33        30.86 o                         
  -1   2   3         36.25         34.34         1.17 o                         
   0   2   3        972.05        985.81        12.36 o                         
   1   2   3       6187.13       6055.40        72.62 o                         
   2   2   3        922.74        947.40        11.90 o                         
   3   2   3        861.92        877.50        11.25 o                         
   4   2   3        303.36        307.16         5.42 o                         
   5   2   3        234.26        235.78         6.25 o                         
   6   2   3        197.70        205.70         5.28 o                         
   7   2   3        227.27        228.19         7.99 o                         
   8   2   3          0.67          0.22         3.86 o                         
   9   2   3         46.91         39.66         5.77 o                         
  -8   3   3         64.75         49.83         6.06 o                         
  -7   3   3          6.84         18.02         3.63 o                         
  -6   3   3        386.31        426.44        15.58 o                         
  -5   3   3       1351.58       1359.53        20.87 o                         
  -4   3   3        881.01        869.76        13.76 o                         
  -3   3   3         65.66         69.56         2.12 o                         
  -2   3   3       1416.42       1442.64        25.86 o                         
  -1   3   3       6594.96       6421.78       116.34 o                         
   0   3   3       6339.79       6293.09       110.73 o                         
   1   3   3       4790.70       4970.17        59.60 o                         
   2   3   3        738.77        731.09        10.68 o                         
   3   3   3       4340.12       4283.97        52.88 o                         
   4   3   3       3219.19       3251.30        39.69 o                         
   5   3   3       1351.87       1381.08        20.99 o                         
   6   3   3         17.92         15.07         2.59 o                         
   7   3   3        316.05        302.62         9.26 o                         
   8   3   3        135.71        129.36         7.29 o                         
   9   3   3         25.80         30.30         5.55 o                         
  -8   4   3          0.53         -1.15         8.60 o                         
  -7   4   3          9.75          7.55         4.48 o                         
  -6   4   3        145.33        142.81         5.36 o                         
  -5   4   3         44.04         43.50         4.64 o                         
  -4   4   3        164.93        180.73         4.67 o                         
  -3   4   3       1207.81       1200.77        15.59 o                         
  -2   4   3       1440.86       1482.30        22.63 o                         
  -1   4   3        360.89        377.34         5.49 o                         
   0   4   3        852.86        861.94        13.24 o                         
   1   4   3       2401.85       2435.34        34.26 o                         
   2   4   3        509.24        466.81         6.47 o                         
   3   4   3        271.45        331.46         7.03 o                         
   4   4   3        154.53        155.48         3.49 o                         
   5   4   3        117.69        119.06         4.64 o                         
   6   4   3        140.31        149.96         5.55 o                         
   7   4   3         52.32         58.15         5.73 o                         
   8   4   3         19.06         16.62         5.59 o                         
   9   4   3          7.15          9.32         5.30 o                         
  -7   5   3          8.28         18.54         5.09 o                         
  -6   5   3        108.29        112.84         7.02 o                         
  -5   5   3        287.00        277.17         8.77 o                         
  -4   5   3        319.51        287.49         8.48 o                         
  -3   5   3        511.08        490.90         8.95 o                         
  -2   5   3       1207.93       1188.60        18.27 o                         
  -1   5   3       4654.67       4653.63        94.66 o                         
   0   5   3        902.82        920.32        14.39 o                         
   1   5   3        635.90        642.88         8.76 o                         
   2   5   3       3568.87       3565.11        43.34 o                         
   3   5   3       1907.57       1862.25        23.39 o                         
   4   5   3       1037.76       1032.70        13.80 o                         
   5   5   3          1.66          5.84         3.08 o                         
   6   5   3        269.04        272.00        11.36 o                         
   7   5   3        220.52        214.30        11.75 o                         
   8   5   3        149.68        160.12        16.91 o                         
  -7   6   3         29.96         32.93         5.85 o                         
  -6   6   3          9.67          5.88         4.46 o                         
  -5   6   3         31.10         44.68         6.59 o                         
  -4   6   3        533.98        585.01        13.63 o                         
  -3   6   3         96.29        106.48         4.83 o                         
  -2   6   3         58.62         64.82         4.94 o                         
  -1   6   3        255.63        222.08         5.47 o                         
   0   6   3        441.81        416.18        12.08 o                         
   1   6   3        738.93        751.56        12.41 o                         
   2   6   3          2.73          4.55         1.90 o                         
   3   6   3         42.04         42.20         3.07 o                         
   4   6   3        458.78        471.09         7.45 o                         
   5   6   3        106.57        116.01         4.50 o                         
   6   6   3          4.14          5.40         3.16 o                         
   7   6   3         20.40         21.90         4.89 o                         
   8   6   3         59.24         73.53         7.60 o                         
  -6   7   3        271.79        270.46        13.04 o                         
  -5   7   3        133.24        126.76        11.32 o                         
  -4   7   3          0.26         -1.72         3.92 o                         
  -3   7   3        490.45        477.51         9.69 o                         
  -2   7   3       1379.63       1372.69        25.84 o                         
  -1   7   3       1758.09       1745.21        26.50 o                         
   0   7   3         20.64         29.53         3.58 o                         
   1   7   3        864.45        773.66        13.18 o                         
   2   7   3       2676.53       2550.03        37.39 o                         
   3   7   3       1212.19       1221.80        19.32 o                         
   4   7   3         27.58         26.95         3.52 o                         
   5   7   3        103.23        100.53         6.32 o                         
   6   7   3        296.18        306.44        13.47 o                         
   7   7   3        252.33        249.97        15.48 o                         
  -5   8   3         55.31         71.73        14.62 o                         
  -4   8   3        131.68        147.52         7.96 o                         
  -3   8   3         36.82         35.34         4.48 o                         
  -2   8   3         27.23         27.09         3.42 o                         
  -1   8   3        335.04        333.35         7.93 o                         
   0   8   3        147.71        150.30         5.65 o                         
   1   8   3        387.72        361.54        10.16 o                         
   2   8   3         50.98         38.48         3.80 o                         
   3   8   3        265.63        257.97         6.97 o                         
   4   8   3        229.24        242.47         7.78 o                         
   5   8   3        242.93        256.60         9.35 o                         
   6   8   3          0.05         -1.13         4.54 o                         
  -4   9   3         21.22         25.80         7.17 o                         
  -3   9   3        289.18        291.97        10.13 o                         
  -2   9   3        395.88        419.83        11.86 o                         
  -1   9   3        413.84        384.15        14.62 o                         
   0   9   3         28.86         31.05         4.24 o                         
   1   9   3        656.90        636.88        20.21 o                         
   2   9   3       1054.85       1004.52        38.27 o                         
   3   9   3        368.55        351.45        14.62 o                         
   4   9   3          4.06         -5.45         5.73 o                         
   5   9   3        132.01        149.06        10.89 o                         
   6   9   3        226.36        218.44        13.47 o                         
  -2  10   3         73.82         72.70         6.69 o                         
  -1  10   3         43.76         39.16         5.47 o                         
   0  10   3         54.11         71.90         6.65 o                         
   1  10   3          0.36          0.44         4.45 o                         
   2  10   3         82.50         81.49         7.30 o                         
   3  10   3        107.53        108.02         7.69 o                         
   4  10   3        109.30        110.08        11.18 o                         
  -1  -9   4          0.02         -4.96         4.96 o                         
   0  -9   4          1.03          0.72         5.07 o                         
   1  -9   4         33.58         41.97         6.38 o                         
  -3  -8   4         61.11         61.77        15.48 o                         
  -2  -8   4        423.43        444.71        16.05 o                         
  -1  -8   4        874.41        879.84        19.46 o                         
   0  -8   4        141.93        134.33         9.75 o                         
   1  -8   4         31.41         38.31         5.02 o                         
   2  -8   4        156.56        157.74        14.91 o                         
   3  -8   4        511.54        492.24        13.71 o                         
   4  -8   4          7.03          9.75         8.60 o                         
  -5  -7   4         45.43         51.75         5.96 o                         
  -4  -7   4        127.21        109.79        10.61 o                         
  -3  -7   4        120.21        126.26         5.66 o                         
  -2  -7   4          0.66          1.57         3.71 o                         
  -1  -7   4        105.66        108.24         6.27 o                         
   0  -7   4        120.70        138.58         6.99 o                         
   1  -7   4        121.40        124.33         6.53 o                         
   2  -7   4          3.82          7.08         3.79 o                         
   3  -7   4        142.98        144.43         7.26 o                         
   4  -7   4          6.32         10.37         4.61 o                         
   5  -7   4         11.85          7.17         9.17 o                         
  -6  -6   4        201.83        224.76        12.90 o                         
  -5  -6   4         14.62         14.27         4.81 o                         
  -4  -6   4         39.79         30.19         4.76 o                         
  -3  -6   4        390.79        379.72         8.41 o                         
  -2  -6   4       2117.80       2046.33        37.30 o                         
  -1  -6   4        356.83        348.24         9.20 o                         
   0  -6   4        293.25        288.43         8.32 o                         
   1  -6   4        438.41        433.55         8.92 o                         
   2  -6   4       2884.05       2828.11        41.29 o                         
   3  -6   4       1137.63       1129.80        18.90 o                         
   4  -6   4          0.62         -0.43         3.86 o                         
   5  -6   4        300.02        276.63        15.77 o                         
   6  -6   4        124.07        107.50        13.76 o                         
  -7  -5   4          4.16         13.01         6.45 o                         
  -6  -5   4         11.12         14.29         4.81 o                         
  -5  -5   4        136.29        147.31         7.58 o                         
  -4  -5   4        330.53        335.56        10.89 o                         
  -3  -5   4          3.17          1.40         2.83 o                         
  -2  -5   4        223.66        219.92         5.71 o                         
  -1  -5   4        399.30        396.12         7.88 o                         
   0  -5   4        580.62        533.99         9.70 o                         
   1  -5   4       1613.52       1571.92        23.81 o                         
   2  -5   4          0.05          1.23         2.21 o                         
   3  -5   4        181.65        188.40         5.60 o                         
   4  -5   4        137.22        153.13         5.52 o                         
   5  -5   4        148.02        138.85         7.63 o                         
   6  -5   4         46.46         39.14         5.96 o                         
  -7  -4   4        195.14        177.70         8.80 o                         
  -6  -4   4        154.04        148.14         7.50 o                         
  -5  -4   4        118.13        126.05         6.88 o                         
  -4  -4   4        578.40        554.28        13.06 o                         
  -3  -4   4       2004.17       1985.92        29.18 o                         
  -2  -4   4       2455.36       2455.20        35.30 o                         
  -1  -4   4        163.09        166.03         4.55 o                         
   0  -4   4        278.75        288.06         6.09 o                         
   1  -4   4       3718.31       3694.73        52.16 o                         
   2  -4   4       2543.26       2482.24        35.77 o                         
   3  -4   4        354.32        338.07         8.09 o                         
   4  -4   4        423.81        411.42         9.14 o                         
   5  -4   4        309.83        294.83         9.67 o                         
   6  -4   4        132.93        132.50         7.78 o                         
   7  -4   4         71.44         81.98        10.32 o                         
  -8  -3   4          1.68         -5.45         8.03 o                         
  -7  -3   4          4.59          0.81         3.85 o                         
  -6  -3   4         50.29         61.18         5.57 o                         
  -5  -3   4          9.51         23.48         5.26 o                         
  -4  -3   4         84.96         88.80         4.51 o                         
  -3  -3   4         57.17         53.24         2.52 o                         
  -2  -3   4        221.74        216.95         4.08 o                         
  -1  -3   4        202.31        185.76         3.85 o                         
   0  -3   4        997.24        957.26        14.76 o                         
   1  -3   4         10.45         14.79         1.93 o                         
   2  -3   4       1251.91       1276.85        16.50 o                         
   3  -3   4        211.63        218.48         4.23 o                         
   4  -3   4         70.24         78.65         2.90 o                         
   5  -3   4         90.76         92.44         4.40 o                         
   6  -3   4        130.74        120.60         5.33 o                         
   7  -3   4         26.87         21.33         4.56 o                         
   8  -3   4          0.52          8.31         4.86 o                         
  -8  -2   4        143.03        128.09        22.22 o                         
  -7  -2   4        169.72        155.31         6.48 o                         
  -6  -2   4         19.15         10.87         4.40 o                         
  -5  -2   4          3.33          6.38         2.99 o                         
  -4  -2   4       1395.78       1341.46        20.68 o                         
  -3  -2   4       2532.90       2482.08        30.84 o                         
  -2  -2   4       1753.33       1765.65        22.18 o                         
  -1  -2   4         46.78         74.04         2.29 o                         
   0  -2   4       1568.31       1537.63        22.39 o                         
   1  -2   4       8273.20       8183.45       120.98 o                         
   2  -2   4       3137.90       3088.95        37.71 o                         
   3  -2   4        555.97        595.73         8.44 o                         
   4  -2   4        442.02        460.61         7.11 o                         
   5  -2   4        762.84        757.71        13.10 o                         
   6  -2   4        160.53        166.22         5.54 o                         
   7  -2   4         25.97         34.54         4.66 o                         
   8  -2   4         10.74          9.82         4.56 o                         
  -8  -1   4          7.53          7.97         4.81 o                         
  -7  -1   4         24.76         24.23         4.56 o                         
  -6  -1   4        118.88        112.00         5.00 o                         
  -5  -1   4        114.00        117.04         4.68 o                         
  -4  -1   4         67.36         73.81         3.58 o                         
  -3  -1   4         11.65         12.31         2.19 o                         
  -2  -1   4         62.25         80.58         2.66 o                         
  -1  -1   4       6657.62       6620.32        79.65 o                         
   0  -1   4       1230.96       1290.22        16.29 o                         
   1  -1   4        503.76        536.68         8.63 o                         
   2  -1   4        624.31        695.69         9.32 o                         
   3  -1   4       1506.46       1556.17        19.59 o                         
   4  -1   4        282.58        284.41         4.76 o                         
   5  -1   4          0.42          0.58         2.14 o                         
   6  -1   4         85.96         85.81         4.62 o                         
   7  -1   4        116.45        118.13         9.32 o                         
   8  -1   4        178.08        156.38         7.67 o                         
   9  -1   4          0.15         -4.76         4.76 o                         
  -8   0   4         59.96         64.87         8.89 o                         
  -7   0   4         91.02         82.47         6.44 o                         
  -6   0   4          0.12          0.89         2.73 o                         
  -5   0   4       1054.40       1078.69        25.67 o                         
  -4   0   4       5106.78       5026.63        70.61 o                         
  -3   0   4       1740.14       1740.25        25.47 o                         
  -2   0   4        136.87        162.07         3.77 o                         
  -1   0   4       3991.12       3822.59        46.24 o                         
   0   0   4      13687.68      11844.48       238.08 o                         
   1   0   4       8365.66       7971.91        95.28 o                         
   2   0   4        316.57        310.80         4.59 o                         
   3   0   4       1000.27       1027.61        13.24 o                         
   4   0   4       2179.30       2163.43        26.82 o                         
   5   0   4        945.97        912.22        14.78 o                         
   6   0   4         95.88         89.72         4.19 o                         
   7   0   4          7.19         15.25         3.75 o                         
   8   0   4         21.23         14.98         4.30 o                         
   9   0   4         41.53         38.54         9.60 o                         
  -8   1   4          0.17         -3.22         4.81 o                         
  -7   1   4         18.36         19.31         3.51 o                         
  -6   1   4        168.85        163.32         5.55 o                         
  -5   1   4          7.26          7.41         2.28 o                         
  -4   1   4         48.65         53.17         3.75 o                         
  -3   1   4        125.34        123.73         3.52 o                         
  -2   1   4       1054.43        960.76        12.34 o                         
  -1   1   4        510.73        544.15         7.33 o                         
   0   1   4        997.95       1068.30        13.64 o                         
   1   1   4        460.34        509.99         6.86 o                         
   2   1   4        967.89        996.22        12.57 o                         
   3   1   4        445.87        446.55         7.60 o                         
   4   1   4          0.43          0.85         1.54 o                         
   5   1   4          5.53          4.77         1.87 o                         
   6   1   4         20.56         19.07         2.59 o                         
   7   1   4          1.41          1.20         3.43 o                         
   8   1   4          7.28         10.62         4.24 o                         
   9   1   4          0.00         -1.28         4.76 o                         
  -8   2   4         32.53         27.82         8.03 o                         
  -7   2   4        114.32         75.31         5.17 o                         
  -6   2   4        113.17        149.55         5.38 o                         
  -5   2   4        751.73        752.48        16.28 o                         
  -4   2   4       3222.55       3271.40        46.62 o                         
  -3   2   4        543.04        552.53         7.64 o                         
  -2   2   4       1305.80       1297.35        16.35 o                         
  -1   2   4       8298.69       8122.82       135.13 o                         
   0   2   4       7946.97       7698.88       101.95 o                         
   1   2   4        792.06        799.84        10.26 o                         
   2   2   4        340.94        374.77         5.88 o                         
   3   2   4       2316.85       2305.43        33.19 o                         
   4   2   4       1432.60       1393.95        20.95 o                         
   5   2   4       1574.33       1532.67        23.10 o                         
   6   2   4         36.38         36.27         4.90 o                         
   7   2   4         65.04         49.11         4.73 o                         
   8   2   4        195.37        202.91         8.60 o                         
   9   2   4        167.96        172.28        13.76 o                         
  -8   3   4         22.14         25.79         6.02 o                         
  -7   3   4          5.18          6.08         3.42 o                         
  -6   3   4        119.20        116.11         5.08 o                         
  -5   3   4          5.41          8.58         2.84 o                         
  -4   3   4        480.13        495.50         8.93 o                         
  -3   3   4       1384.10       1423.97        18.13 o                         
  -2   3   4        419.82        398.05         5.82 o                         
  -1   3   4         69.79         83.54         2.89 o                         
   0   3   4       3225.63       3310.70        46.72 o                         
   1   3   4       1931.21       2008.46        24.61 o                         
   2   3   4        465.03        494.01         6.69 o                         
   3   3   4        639.47        660.05         8.83 o                         
   4   3   4        115.14        113.81         3.54 o                         
   5   3   4         90.88         92.19         3.65 o                         
   6   3   4        243.20        225.51         5.73 o                         
   7   3   4        293.15        280.86        11.18 o                         
   8   3   4          4.59          2.77         5.30 o                         
   9   3   4          7.99          1.41         4.61 o                         
  -7   4   4          0.66          2.70         4.82 o                         
  -6   4   4        122.67        142.47         7.43 o                         
  -5   4   4        801.90        787.69        13.43 o                         
  -4   4   4        767.13        760.80        12.62 o                         
  -3   4   4         14.93         13.67         1.57 o                         
  -2   4   4       1828.73       1765.81        22.13 o                         
  -1   4   4       6358.96       6074.86        72.98 o                         
   0   4   4       2804.71       2835.68        40.31 o                         
   1   4   4        201.33        206.38         3.42 o                         
   2   4   4       1551.82       1573.37        19.59 o                         
   3   4   4       4565.68       4403.41        60.65 o                         
   4   4   4       1337.01       1287.83        19.60 o                         
   5   4   4         18.48         17.50         6.49 o                         
   6   4   4        184.24        184.92         5.34 o                         
   7   4   4        371.63        386.49        10.77 o                         
   8   4   4        208.34        217.17        12.61 o                         
   9   4   4         18.05         25.69         5.96 o                         
  -7   5   4         14.86          5.94         5.02 o                         
  -6   5   4         85.95         66.02         6.27 o                         
  -5   5   4          1.65         -1.41         3.54 o                         
  -4   5   4         59.98         56.74         7.88 o                         
  -3   5   4        350.39        329.07         8.45 o                         
  -2   5   4        487.66        477.35         8.69 o                         
  -1   5   4        228.52        217.53         5.62 o                         
   0   5   4        154.23        158.89         4.20 o                         
   1   5   4       1419.91       1507.07        26.44 o                         
   2   5   4        132.65        126.07         3.06 o                         
   3   5   4          0.32          2.82         1.27 o                         
   4   5   4        121.89        119.96         9.46 o                         
   5   5   4         54.50         45.64         5.80 o                         
   6   5   4        195.40        184.83         5.58 o                         
   7   5   4         32.18         28.58         4.51 o                         
   8   5   4         12.91         14.60         4.88 o                         
  -7   6   4         13.73         17.16         7.31 o                         
  -6   6   4        422.95        458.92        17.49 o                         
  -5   6   4        489.53        526.50        31.39 o                         
  -4   6   4        186.24        186.99         7.63 o                         
  -3   6   4        506.80        521.83         9.90 o                         
  -2   6   4       3049.42       3017.29        43.67 o                         
  -1   6   4       1658.49       1613.94        24.43 o                         
   0   6   4       1111.54       1142.08        17.82 o                         
   1   6   4        289.03        257.17         5.81 o                         
   2   6   4       1740.01       1717.30        25.59 o                         
   3   6   4       2604.33       2585.39        37.50 o                         
   4   6   4        716.47        693.97        15.17 o                         
   5   6   4          0.67         -1.83         2.82 o                         
   6   6   4        665.51        739.38        13.28 o                         
   7   6   4        248.00        251.18         9.09 o                         
   8   6   4         44.60         54.59         6.10 o                         
  -6   7   4         14.32         10.38         5.37 o                         
  -5   7   4        174.37        170.79         8.19 o                         
  -4   7   4        215.82        201.60        14.05 o                         
  -3   7   4        154.90        137.65         5.30 o                         
  -2   7   4          7.76          9.12         2.81 o                         
  -1   7   4        268.53        256.10         7.95 o                         
   0   7   4        269.64        270.54         6.44 o                         
   1   7   4        264.40        276.88         6.65 o                         
   2   7   4         18.92         19.06         2.64 o                         
   3   7   4         52.02         46.43         3.58 o                         
   4   7   4        265.92        247.67         8.37 o                         
   5   7   4         56.01         54.38         7.88 o                         
   6   7   4          3.64          3.84         4.20 o                         
  -5   8   4         53.39         40.35         5.78 o                         
  -4   8   4         11.46         15.56         5.09 o                         
  -3   8   4        366.86        373.68        16.04 o                         
  -2   8   4        734.09        722.63        13.29 o                         
  -1   8   4        576.85        562.04        10.87 o                         
   0   8   4         10.00          8.41         3.50 o                         
   1   8   4        719.77        730.46        13.12 o                         
   2   8   4        979.63       1015.92        17.01 o                         
   3   8   4       1352.00       1319.23        21.12 o                         
   4   8   4        122.98         95.51         6.86 o                         
   5   8   4        319.93        352.89        14.76 o                         
   6   8   4        411.83        459.25        13.22 o                         
   7   8   4        237.06        227.32        15.48 o                         
  -4   9   4        107.29         89.16         8.17 o                         
  -3   9   4         25.28         19.06         4.16 o                         
  -2   9   4         22.25         20.53         3.97 o                         
  -1   9   4         99.28         99.69         5.79 o                         
   0   9   4        140.32        148.08         6.18 o                         
   1   9   4        398.98        383.81         9.11 o                         
   2   9   4         10.15          8.92         3.32 o                         
   3   9   4         32.54         41.34         7.31 o                         
   4   9   4        224.94        220.36         9.35 o                         
   5   9   4        160.95        139.86         8.32 o                         
   6   9   4         17.57         15.53         5.35 o                         
  -2  10   4        310.35        323.64        11.15 o                         
  -1  10   4          1.01         -2.63         4.56 o                         
   0  10   4        159.88        137.60        11.47 o                         
   1  10   4        598.30        616.51        15.00 o                         
   2  10   4        593.60        601.37        14.79 o                         
   3  10   4        150.51        161.68        11.47 o                         
  -3  -8   5        528.13        550.39        21.50 o                         
  -2  -8   5         26.97         34.21         9.89 o                         
  -1  -8   5         22.66         19.90         5.26 o                         
   0  -8   5        487.47        496.41        24.51 o                         
   1  -8   5        952.43        968.40        21.37 o                         
   2  -8   5        137.24        151.22         8.53 o                         
   3  -8   5         26.12         25.42         5.71 o                         
  -5  -7   5         35.29         39.69         6.28 o                         
  -4  -7   5         29.99         31.73         5.57 o                         
  -3  -7   5        120.65         89.95         5.82 o                         
  -2  -7   5        146.83        155.24         8.69 o                         
  -1  -7   5         20.85         21.46         4.66 o                         
   0  -7   5          0.20          6.31         4.15 o                         
   1  -7   5         54.17         45.83         4.96 o                         
   2  -7   5         51.63         46.78         5.14 o                         
   3  -7   5         16.05         13.14         4.73 o                         
   4  -7   5         77.71         75.12         9.32 o                         
  -6  -6   5         24.77         34.91         6.28 o                         
  -5  -6   5        228.92        237.66         9.73 o                         
  -4  -6   5        654.07        670.48        16.21 o                         
  -3  -6   5        425.76        430.29        11.33 o                         
  -2  -6   5         22.41         24.85         3.30 o                         
  -1  -6   5        366.73        353.18         8.10 o                         
   0  -6   5       2024.62       1988.63        30.05 o                         
   1  -6   5        587.36        567.48        11.12 o                         
   2  -6   5        315.51        300.06         7.69 o                         
   3  -6   5        117.74        117.33         5.46 o                         
   4  -6   5        660.12        648.94        15.34 o                         
   5  -6   5        388.56        440.60        20.35 o                         
   6  -6   5          3.93          8.60         8.89 o                         
  -6  -5   5         70.16         64.49        16.05 o                         
  -5  -5   5         68.61         54.33         5.77 o                         
  -4  -5   5         16.49         16.27         4.45 o                         
  -3  -5   5         98.33        110.54         5.65 o                         
  -2  -5   5        169.55        164.04         5.42 o                         
  -1  -5   5        117.73        115.49         4.72 o                         
   0  -5   5        293.56        296.67         6.98 o                         
   1  -5   5          3.81          3.19         2.51 o                         
   2  -5   5         61.78         60.85         4.18 o                         
   3  -5   5        112.55        111.18         8.46 o                         
   4  -5   5         24.49         26.59         3.45 o                         
   5  -5   5          3.92         -1.51         4.61 o                         
   6  -5   5         15.45         18.74         5.88 o                         
  -7  -4   5          1.64         -2.09         5.26 o                         
  -6  -4   5        146.65        163.34         8.60 o                         
  -5  -4   5        430.21        464.95        12.56 o                         
  -4  -4   5        977.41        932.78        21.50 o                         
  -3  -4   5        171.29        192.22         5.53 o                         
  -2  -4   5        607.49        578.96        10.46 o                         
  -1  -4   5       2863.83       2799.24        40.32 o                         
   0  -4   5       3192.53       3094.44        44.23 o                         
   1  -4   5         32.77         35.36         3.15 o                         
   2  -4   5        307.17        309.75         6.86 o                         
   3  -4   5       1489.04       1458.61        22.35 o                         
   4  -4   5        817.29        851.39        14.46 o                         
   5  -4   5         59.42         74.26         6.65 o                         
   6  -4   5         89.41         70.90         6.69 o                         
   7  -4   5         24.28          8.89         6.88 o                         
  -7  -3   5        161.22        157.46         8.71 o                         
  -6  -3   5          6.11          2.58         4.13 o                         
  -5  -3   5         28.91         26.43         4.59 o                         
  -4  -3   5        430.30        443.93        11.75 o                         
  -3  -3   5        535.12        522.92         9.49 o                         
  -2  -3   5          6.86          4.76         2.13 o                         
  -1  -3   5          2.13          5.57         1.88 o                         
   0  -3   5         60.97         62.96         3.40 o                         
   1  -3   5        233.29        257.28        13.75 o                         
   2  -3   5          4.16          4.63         2.11 o                         
   3  -3   5        147.06        149.88         6.56 o                         
   4  -3   5         96.46        102.78         4.20 o                         
   5  -3   5        205.44        190.84         7.75 o                         
   6  -3   5        106.84         97.40        14.33 o                         
   7  -3   5          5.03         -1.72         6.31 o                         
   8  -3   5          0.60          0.57         7.45 o                         
  -8  -2   5         13.42          4.87         8.60 o                         
  -7  -2   5         24.27         25.89         4.25 o                         
  -6  -2   5        860.02        867.84        20.30 o                         
  -5  -2   5       1618.00       1557.28        41.52 o                         
  -4  -2   5        523.52        507.32        11.57 o                         
  -3  -2   5          6.51          9.88         1.61 o                         
  -2  -2   5       3717.42       3604.91        44.21 o                         
  -1  -2   5       5684.61       5394.17        75.85 o                         
   0  -2   5       2578.53       2559.77        36.45 o                         
   1  -2   5        134.41        162.16         4.26 o                         
   2  -2   5        428.49        424.29         6.58 o                         
   3  -2   5       3532.37       3448.37        42.31 o                         
   4  -2   5       1347.77       1337.43        17.56 o                         
   5  -2   5         36.68         44.63         4.03 o                         
   6  -2   5          4.74          3.84         3.62 o                         
   7  -2   5        163.12        172.35         7.88 o                         
   8  -2   5         77.41         75.57         7.29 o                         
  -8  -1   5          3.07          7.63         8.46 o                         
  -7  -1   5         57.18         59.46         4.78 o                         
  -6  -1   5         25.16         16.88         3.30 o                         
  -5  -1   5        196.43        188.07         5.84 o                         
  -4  -1   5        318.78        331.31         7.22 o                         
  -3  -1   5        410.28        433.96         8.98 o                         
  -2  -1   5          9.83         16.00         2.71 o                         
  -1  -1   5        129.58        143.02         3.09 o                         
   0  -1   5       2466.06       2604.54        32.09 o                         
   1  -1   5         74.20         87.10         2.24 o                         
   2  -1   5        671.73        689.26        10.67 o                         
   3  -1   5         29.99         32.63         1.82 o                         
   4  -1   5         82.52         71.68         4.87 o                         
   5  -1   5        247.31        221.97         5.79 o                         
   6  -1   5         99.43         98.92         4.78 o                         
   7  -1   5          6.08         -1.29         3.65 o                         
   8  -1   5         12.55         16.08         4.45 o                         
  -8   0   5          2.06          6.80         3.99 o                         
  -7   0   5        134.51        168.12         9.32 o                         
  -6   0   5        426.11        429.57        10.03 o                         
  -5   0   5        633.00        606.16        11.19 o                         
  -4   0   5         10.09          7.84         2.25 o                         
  -3   0   5       2273.55       2172.87        31.65 o                         
  -2   0   5       8100.99       7725.26        92.68 o                         
  -1   0   5       2058.75       2020.33        27.25 o                         
   0   0   5        224.59        213.45         4.55 o                         
   1   0   5       3035.31       3121.37        38.10 o                         
   2   0   5       2716.29       2566.69        42.18 o                         
   3   0   5       3257.44       3054.69        46.26 o                         
   4   0   5        517.30        504.41        13.74 o                         
   5   0   5         25.44         28.00         2.68 o                         
   6   0   5        482.33        446.87         9.03 o                         
   7   0   5        212.39        212.73         6.44 o                         
   8   0   5         35.20         44.16         5.35 o                         
   9   0   5          0.61         -0.64         5.30 o                         
  -8   1   5         85.04         79.83         6.05 o                         
  -7   1   5         27.24         26.37         3.85 o                         
  -6   1   5         27.14         33.46         3.62 o                         
  -5   1   5         55.10         60.94         3.97 o                         
  -4   1   5          9.90         14.10         2.25 o                         
  -3   1   5        148.49        149.38         4.16 o                         
  -2   1   5         94.13         88.44         2.27 o                         
  -1   1   5         45.32         57.37         1.92 o                         
   0   1   5        561.02        629.11         8.63 o                         
   1   1   5        437.66        442.10         6.40 o                         
   2   1   5        135.42        155.07         2.93 o                         
   3   1   5        189.09        215.88         7.37 o                         
   4   1   5        359.87        363.78         7.05 o                         
   5   1   5        128.96        133.87         6.15 o                         
   6   1   5         42.67         40.53         3.25 o                         
   7   1   5         57.31         63.06         7.09 o                         
   8   1   5         38.51         39.78         9.17 o                         
   9   1   5          1.38          4.74         5.30 o                         
  -8   2   5         52.38         77.24         6.66 o                         
  -7   2   5        310.81        332.35         8.54 o                         
  -6   2   5        627.11        589.30        16.13 o                         
  -5   2   5        208.54        187.29         5.49 o                         
  -4   2   5        579.56        588.82        10.38 o                         
  -3   2   5       2827.48       2868.21        41.01 o                         
  -2   2   5      10366.53      10277.00       122.78 o                         
  -1   2   5        520.60        514.54         7.24 o                         
   0   2   5       1369.83       1446.74        18.28 o                         
   1   2   5       6933.76       7035.13        84.17 o                         
   2   2   5       7201.89       7069.86        97.60 o                         
   3   2   5       2070.46       2108.17        30.66 o                         
   4   2   5          0.08          2.29         1.63 o                         
   5   2   5        661.35        651.94        11.30 o                         
   6   2   5        973.74        964.74        15.87 o                         
   7   2   5        622.43        617.33        11.63 o                         
   8   2   5         61.36         76.56         6.77 o                         
   9   2   5          6.69          0.43         4.86 o                         
  -8   3   5          1.66          2.08         4.35 o                         
  -7   3   5          4.70          4.31         3.58 o                         
  -6   3   5         43.45         50.63         4.11 o                         
  -5   3   5        160.44        182.46         9.76 o                         
  -4   3   5          5.51          7.72         2.21 o                         
  -3   3   5        105.35        110.96         3.64 o                         
  -2   3   5         94.05        126.55         2.79 o                         
  -1   3   5        111.66         81.36         2.20 o                         
   0   3   5       2271.19       2313.06        28.47 o                         
   1   3   5        181.31        200.76         3.52 o                         
   2   3   5        212.55        238.92         3.83 o                         
   3   3   5       1058.66       1075.95        13.84 o                         
   4   3   5        742.90        738.08        12.12 o                         
   5   3   5          1.06          2.63         2.04 o                         
   6   3   5         65.78         62.91         3.85 o                         
   7   3   5        180.32        176.84         6.55 o                         
   8   3   5          1.02          0.01         4.33 o                         
   9   3   5         21.91         13.24         6.74 o                         
  -7   4   5        213.67        199.75        12.04 o                         
  -6   4   5         55.86         37.94         4.96 o                         
  -5   4   5         18.42         10.48         3.79 o                         
  -4   4   5        397.57        393.58         7.84 o                         
  -3   4   5       2444.86       2346.37        33.96 o                         
  -2   4   5       1621.08       1646.15        24.76 o                         
  -1   4   5        129.52        163.80         3.15 o                         
   0   4   5        583.00        581.34         9.18 o                         
   1   4   5       5226.09       5266.64        69.09 o                         
   2   4   5       2787.15       2804.53        34.27 o                         
   3   4   5        498.29        475.29         6.84 o                         
   4   4   5        263.56        282.69         5.97 o                         
   5   4   5       1717.47       1698.98        25.73 o                         
   6   4   5        498.53        473.58         9.34 o                         
   7   4   5         53.46         61.18         4.51 o                         
   8   4   5         21.57         20.53         5.02 o                         
   9   4   5         44.08         29.81         7.74 o                         
  -7   5   5          9.56         20.54         5.65 o                         
  -6   5   5         28.04         27.38         5.02 o                         
  -5   5   5         35.66         30.61         4.40 o                         
  -4   5   5          1.23          2.07         3.58 o                         
  -3   5   5         57.60         57.08         3.52 o                         
  -2   5   5        121.18        119.88         5.01 o                         
  -1   5   5        659.28        670.52        15.33 o                         
   0   5   5        390.05        395.28         7.46 o                         
   1   5   5         54.17         54.10         5.59 o                         
   2   5   5        296.20        301.38         6.33 o                         
   3   5   5        272.77        252.29         4.48 o                         
   4   5   5        227.33        228.12         5.39 o                         
   5   5   5          5.13          3.92         2.43 o                         
   6   5   5         29.10         28.15         3.28 o                         
   7   5   5         33.69         51.15         4.29 o                         
   8   5   5          0.43          4.59         4.75 o                         
  -6   6   5          3.49          1.87         5.17 o                         
  -5   6   5         57.33         68.18         6.68 o                         
  -4   6   5       1427.14       1440.77        28.39 o                         
  -3   6   5       1312.00       1347.42        31.19 o                         
  -2   6   5        737.87        744.76        16.12 o                         
  -1   6   5        968.63        913.35        14.94 o                         
   0   6   5       3714.35       3519.78        50.39 o                         
   1   6   5       3119.17       3090.50        44.58 o                         
   2   6   5       1606.92       1620.31        24.37 o                         
   3   6   5        115.01        116.36         4.13 o                         
   4   6   5       1289.67       1313.46        30.82 o                         
   5   6   5       1347.29       1335.61        26.42 o                         
   6   6   5        439.99        416.63         8.93 o                         
   7   6   5          1.06          4.28         3.72 o                         
   8   6   5        181.04        193.04         9.29 o                         
  -6   7   5          5.89          0.70         5.58 o                         
  -5   7   5         63.78         51.98         6.20 o                         
  -4   7   5         35.27         32.12         4.96 o                         
  -3   7   5        122.67        114.67         5.27 o                         
  -2   7   5        114.61        117.47         4.89 o                         
  -1   7   5         22.14         26.58         3.07 o                         
   0   7   5         40.43         40.17         3.38 o                         
   1   7   5         60.02         54.18         3.72 o                         
   2   7   5        419.79        395.11         8.15 o                         
   3   7   5        168.02        169.52         6.04 o                         
   4   7   5         14.90         16.59         3.99 o                         
   5   7   5         28.01         41.41         4.76 o                         
   6   7   5         31.37         47.45         5.55 o                         
  -5   8   5         11.95         17.09         5.71 o                         
  -4   8   5        229.99        203.53        12.33 o                         
  -3   8   5        302.79        291.19        18.35 o                         
  -2   8   5          7.76          9.46         3.25 o                         
  -1   8   5        571.35        558.64        10.94 o                         
   0   8   5       1568.40       1507.90        23.65 o                         
   1   8   5       1652.82       1589.17        24.80 o                         
   2   8   5         55.01         50.22         4.92 o                         
   3   8   5        326.69        353.56         9.50 o                         
   4   8   5        875.39        887.49        38.70 o                         
   5   8   5        978.66        920.83        32.25 o                         
   6   8   5        162.12        143.83         8.57 o                         
   7   8   5         40.15         32.39         9.75 o                         
  -4   9   5          0.11         -0.02         4.75 o                         
  -3   9   5         58.84         63.45         6.40 o                         
  -2   9   5         24.58         26.72         4.27 o                         
  -1   9   5         20.71         17.62         4.29 o                         
   0   9   5          1.72          1.41         3.22 o                         
   1   9   5        157.28        134.43         6.15 o                         
   2   9   5        132.33        124.64         5.82 o                         
   3   9   5         22.45         18.58         3.69 o                         
   4   9   5         20.83         27.00         5.50 o                         
   5   9   5         61.76         70.26         8.03 o                         
   6   9   5          6.00         10.03         5.71 o                         
  -2  10   5         73.45         80.68         6.45 o                         
  -1  10   5        446.16        471.11        10.94 o                         
   0  10   5        659.68        647.17        13.06 o                         
   1  10   5         57.09         57.78         6.11 o                         
   2  10   5         85.93         78.29         6.75 o                         
   3  10   5        603.00        598.50        16.12 o                         
   4  10   5        477.20        502.81        21.50 o                         
   1  11   5         11.56          7.74         8.31 o                         
  -2  -8   6        475.26        520.83        15.19 o                         
  -1  -8   6        162.91        172.61        31.68 o                         
   0  -8   6          3.91         10.04         5.17 o                         
   1  -8   6          2.48          6.42         5.26 o                         
  -4  -7   6         32.04         23.14         6.07 o                         
  -3  -7   6        384.37        375.81        17.77 o                         
  -2  -7   6         45.90         54.27         4.66 o                         
  -1  -7   6        185.24        170.53        11.29 o                         
   0  -7   6        362.60        372.72        11.03 o                         
   1  -7   6        128.09        123.95        10.89 o                         
   2  -7   6         35.44         29.28         5.16 o                         
   3  -7   6         10.54          6.73         5.02 o                         
   4  -7   6         26.85         22.36         9.75 o                         
  -5  -6   6        159.53        163.72         9.61 o                         
  -4  -6   6         19.72         31.96         5.68 o                         
  -3  -6   6        197.37        182.88         8.82 o                         
  -2  -6   6        572.25        570.97        12.24 o                         
  -1  -6   6        238.13        231.51         7.15 o                         
   0  -6   6          0.24         -0.12         3.24 o                         
   1  -6   6        144.93        151.93         6.42 o                         
   2  -6   6        302.05        320.98         8.40 o                         
   3  -6   6        142.70        162.71         7.13 o                         
   4  -6   6        105.81        123.43         9.02 o                         
   5  -6   6          0.18         -7.74         8.03 o                         
  -6  -5   6         87.07        119.26        14.19 o                         
  -5  -5   6        571.32        578.33        15.40 o                         
  -4  -5   6        655.59        654.16        15.90 o                         
  -3  -5   6        199.71        207.77         8.72 o                         
  -2  -5   6        150.69        132.81         5.63 o                         
  -1  -5   6        709.77        698.25        14.13 o                         
   0  -5   6       1295.18       1291.74        20.57 o                         
   1  -5   6        424.25        427.54         9.06 o                         
   2  -5   6         14.25         12.15         3.01 o                         
   3  -5   6        129.52        134.61         5.61 o                         
   4  -5   6        480.67        468.48        13.47 o                         
   5  -5   6         54.23         66.09        17.34 o                         
   6  -5   6         12.35         15.52         5.96 o                         
  -6  -4   6         73.58         90.15        10.32 o                         
  -5  -4   6         74.09         84.16         7.40 o                         
  -4  -4   6         42.89         55.31         5.43 o                         
  -3  -4   6        179.91        218.13         8.19 o                         
  -2  -4   6        900.44        885.90        18.30 o                         
  -1  -4   6         12.60         16.25         2.86 o                         
   0  -4   6          1.39          0.27         2.37 o                         
   1  -4   6        319.40        328.88        10.76 o                         
   2  -4   6        450.40        456.31         9.09 o                         
   3  -4   6          9.07          8.19         2.71 o                         
   4  -4   6          4.98         12.31         6.16 o                         
   5  -4   6         44.31         55.94         5.96 o                         
   6  -4   6         71.14         80.86        10.18 o                         
   7  -4   6          0.92         11.60         8.74 o                         
  -7  -3   6          0.50         -2.95         5.43 o                         
  -6  -3   6        277.40        275.03        10.23 o                         
  -5  -3   6       1286.40       1322.45        27.81 o                         
  -4  -3   6        387.93        385.92        11.75 o                         
  -3  -3   6         52.09         61.39         5.07 o                         
  -2  -3   6       1549.75       1526.36        23.27 o                         
  -1  -3   6       1881.95       1941.93        28.79 o                         
   0  -3   6       1166.92       1164.09        18.24 o                         
   1  -3   6        490.63        474.32         8.94 o                         
   2  -3   6         35.11         39.69         3.21 o                         
   3  -3   6        764.43        747.88        12.87 o                         
   4  -3   6        601.60        584.11        14.26 o                         
   5  -3   6        391.87        412.67        12.03 o                         
   6  -3   6          6.74         10.24         4.81 o                         
   7  -3   6        119.85        101.82         9.46 o                         
  -7  -2   6        226.63        232.32         9.83 o                         
  -6  -2   6         20.54         27.42         5.26 o                         
  -5  -2   6         49.89         60.38         9.46 o                         
  -4  -2   6       1441.31       1407.98        61.49 o                         
  -3  -2   6       1109.40       1060.08        40.42 o                         
  -2  -2   6         55.04         47.42         5.91 o                         
  -1  -2   6         31.00         28.97         3.78 o                         
   0  -2   6       1072.00       1100.48        17.14 o                         
   1  -2   6        740.07        729.11        12.15 o                         
   2  -2   6        469.01        450.33         8.38 o                         
   3  -2   6        216.32        225.76         8.75 o                         
   4  -2   6          1.97          4.87         3.24 o                         
   5  -2   6        489.98        486.06        21.79 o                         
   6  -2   6        211.46        202.25         8.77 o                         
   7  -2   6         20.77         21.42         5.14 o                         
   8  -2   6          1.56          3.44         7.17 o                         
  -7  -1   6        106.06        110.82         7.61 o                         
  -6  -1   6        186.04        200.28         6.89 o                         
  -5  -1   6        458.55        423.84        11.52 o                         
  -4  -1   6         37.45         40.45         4.20 o                         
  -3  -1   6        686.90        673.37        15.07 o                         
  -2  -1   6       1652.63       1621.72        20.85 o                         
  -1  -1   6       3202.36       3125.85        62.64 o                         
   0  -1   6        751.77        738.19        10.29 o                         
   1  -1   6        207.17        208.27         4.72 o                         
   2  -1   6       3846.95       3799.55        53.35 o                         
   3  -1   6       1730.23       1751.88        22.31 o                         
   4  -1   6       1009.82       1011.56        16.41 o                         
   5  -1   6         94.53         86.27         4.39 o                         
   6  -1   6        243.11        215.96         6.40 o                         
   7  -1   6        286.60        283.50         8.11 o                         
   8  -1   6         39.07         36.86         5.17 o                         
  -8   0   6         38.63         33.25         4.84 o                         
  -7   0   6         84.73         76.10         5.75 o                         
  -6   0   6         38.25         46.21         4.12 o                         
  -5   0   6        202.48        195.78         6.62 o                         
  -4   0   6        660.54        641.32        11.47 o                         
  -3   0   6        575.42        552.10         9.82 o                         
  -2   0   6          7.43         14.39         2.81 o                         
  -1   0   6        723.63        726.10        15.35 o                         
   0   0   6       1928.65       1932.95        24.39 o                         
   1   0   6       1267.66       1235.85        16.11 o                         
   2   0   6        646.61        655.83         9.43 o                         
   3   0   6        122.30        117.76         3.67 o                         
   4   0   6         53.67         46.79         2.92 o                         
   5   0   6        747.33        690.20        12.17 o                         
   6   0   6        264.49        261.94         6.84 o                         
   7   0   6         29.05         29.95         3.55 o                         
   8   0   6         23.12         17.91         4.56 o                         
  -8   1   6         21.74          4.98         4.30 o                         
  -7   1   6        251.18        256.72        10.28 o                         
  -6   1   6        762.94        712.19        14.70 o                         
  -5   1   6        585.76        573.94        10.96 o                         
  -4   1   6         16.19         16.92         2.68 o                         
  -3   1   6        729.70        671.38        11.46 o                         
  -2   1   6       3471.36       3388.50        46.01 o                         
  -1   1   6       3648.44       3776.59        46.09 o                         
   0   1   6        469.01        541.23         7.88 o                         
   1   1   6        576.12        570.15         8.11 o                         
   2   1   6       7420.48       7533.08        90.33 o                         
   3   1   6       3136.65       3154.62        45.44 o                         
   4   1   6          5.49          5.86         3.00 o                         
   5   1   6        407.71        418.12        13.76 o                         
   6   1   6        568.72        556.55        10.58 o                         
   7   1   6        186.73        200.30         6.50 o                         
   8   1   6          0.83          2.72         5.02 o                         
   9   1   6          1.03          2.72         5.07 o                         
  -8   2   6        140.50        135.59        11.18 o                         
  -7   2   6         24.44         10.96         3.86 o                         
  -6   2   6         85.30         97.63         5.31 o                         
  -5   2   6        315.89        306.62         7.35 o                         
  -4   2   6        662.19        643.77        11.38 o                         
  -3   2   6          6.68          8.28         2.44 o                         
  -2   2   6        119.18        106.10         2.73 o                         
  -1   2   6        470.19        482.28         7.07 o                         
   0   2   6       5086.21       5326.14        64.37 o                         
   1   2   6         42.92         39.39         1.89 o                         
   2   2   6        218.25        273.60         4.39 o                         
   3   2   6        879.53        922.28        20.92 o                         
   4   2   6       1154.54       1128.39        17.64 o                         
   5   2   6        206.16        189.73         5.28 o                         
   6   2   6          0.41          2.16         2.52 o                         
   7   2   6         64.70         60.66         4.26 o                         
   8   2   6         53.01         46.84         5.26 o                         
   9   2   6         15.35          9.69         5.37 o                         
  -7   3   6         91.06        102.75         5.94 o                         
  -6   3   6         70.31         66.47         7.02 o                         
  -5   3   6         56.00         55.04         4.80 o                         
  -4   3   6        266.73        270.93         6.49 o                         
  -3   3   6       1295.49       1282.22        38.45 o                         
  -2   3   6       1169.57       1119.87        14.68 o                         
  -1   3   6       1356.94       1399.67        17.91 o                         
   0   3   6          8.78          5.18         1.28 o                         
   1   3   6       2413.38       2304.48        28.51 o                         
   2   3   6       5626.92       5547.21        66.79 o                         
   3   3   6        512.17        511.60         8.97 o                         
   4   3   6         26.90         28.61         2.47 o                         
   5   3   6        954.35        937.44        15.32 o                         
   6   3   6        513.75        521.30        10.17 o                         
   7   3   6         20.63         29.06         3.58 o                         
   8   3   6         18.27         12.72         4.35 o                         
   9   3   6         49.93         33.13         5.35 o                         
  -7   4   6          0.47          1.25         4.81 o                         
  -6   4   6        187.19        200.05         9.14 o                         
  -5   4   6        358.67        329.93        11.47 o                         
  -4   4   6         44.16         36.94         4.35 o                         
  -3   4   6         66.14         60.71         3.21 o                         
  -2   4   6        138.38        112.85         3.02 o                         
  -1   4   6       2055.63       2015.66        27.76 o                         
   0   4   6       1408.11       1461.13        18.64 o                         
   1   4   6        355.91        397.15        10.01 o                         
   2   4   6         55.52         54.75         2.27 o                         
   3   4   6       1602.12       1580.47        23.58 o                         
   4   4   6        673.16        644.19        13.25 o                         
   5   4   6        315.11        290.39         9.93 o                         
   6   4   6         30.90         31.35         3.28 o                         
   7   4   6        183.71        180.82         6.11 o                         
   8   4   6         16.23         16.42         4.61 o                         
  -7   5   6         80.24         85.20         7.91 o                         
  -6   5   6         37.01         28.94         5.88 o                         
  -5   5   6         38.97         65.22         6.54 o                         
  -4   5   6        523.27        559.84        19.35 o                         
  -3   5   6       1686.08       1642.71        31.23 o                         
  -2   5   6        904.54        878.45        21.19 o                         
  -1   5   6         60.48         73.54         6.45 o                         
   0   5   6       2327.00       2272.06        33.23 o                         
   1   5   6       6681.93       6505.15        91.05 o                         
   2   5   6       2742.56       2734.30        33.76 o                         
   3   5   6         30.01         36.18         2.96 o                         
   4   5   6        807.43        816.91        13.46 o                         
   5   5   6       1149.33       1154.51        22.16 o                         
   6   5   6        457.67        475.43         9.69 o                         
   7   5   6         14.71         16.48         3.57 o                         
   8   5   6         12.91          9.33         4.61 o                         
  -6   6   6         77.69         72.52         9.60 o                         
  -5   6   6         63.83         47.87         9.75 o                         
  -4   6   6         48.76         41.91         5.09 o                         
  -3   6   6         13.11         15.58         4.19 o                         
  -2   6   6        995.91        951.69        21.63 o                         
  -1   6   6       1355.54       1398.33        21.71 o                         
   0   6   6       1266.97       1287.59        20.00 o                         
   1   6   6        336.86        327.00         6.98 o                         
   2   6   6        863.59        863.94        14.13 o                         
   3   6   6       1032.25       1010.04        27.09 o                         
   4   6   6        427.33        404.64        10.72 o                         
   5   6   6          0.52          0.17         3.63 o                         
   6   6   6         82.80         72.53         8.89 o                         
   7   6   6         54.61         49.05         4.26 o                         
   8   6   6         41.05         38.70         5.58 o                         
  -6   7   6          0.01          0.10         5.37 o                         
  -5   7   6         83.73        116.23        23.94 o                         
  -4   7   6        207.15        234.68         9.50 o                         
  -3   7   6         65.39         75.17         6.13 o                         
  -2   7   6         11.32         16.87         4.27 o                         
  -1   7   6         19.13         25.40         3.20 o                         
   0   7   6       1832.39       1781.41        27.41 o                         
   1   7   6        903.05        907.59        15.22 o                         
   2   7   6        294.74        266.98         7.25 o                         
   3   7   6        121.52        125.43         6.68 o                         
   4   7   6        794.29        802.88        25.23 o                         
   5   7   6        550.25        589.11        14.56 o                         
   6   7   6         43.47         39.09         5.55 o                         
   7   7   6          1.86         -4.26         4.94 o                         
  -5   8   6         20.27         27.29        14.19 o                         
  -4   8   6          0.65         -4.55         5.02 o                         
  -3   8   6          7.95          4.94         6.74 o                         
  -2   8   6        261.60        250.40         7.28 o                         
  -1   8   6        312.82        317.15         8.06 o                         
   0   8   6         26.23         31.05         3.55 o                         
   1   8   6        278.33        262.06         7.07 o                         
   2   8   6        686.54        678.69        12.61 o                         
   3   8   6        587.84        574.92        14.32 o                         
   4   8   6         29.45         17.57         4.33 o                         
   5   8   6         18.26         25.07         4.96 o                         
   6   8   6         91.68         98.00         8.16 o                         
   7   8   6        151.58        148.26        19.92 o                         
  -4   9   6        112.39        126.76         8.67 o                         
  -3   9   6         80.76         72.86        17.92 o                         
  -2   9   6         11.14          6.26         3.78 o                         
  -1   9   6        651.24        618.09        12.25 o                         
   0   9   6        651.02        658.57        12.81 o                         
   1   9   6        262.33        269.28         7.65 o                         
   2   9   6         16.63         14.72         3.64 o                         
   3   9   6        514.89        503.71        14.08 o                         
   4   9   6        538.91        528.43        14.61 o                         
   5   9   6         66.30         81.30         7.09 o                         
   6   9   6          0.07         -1.24         5.58 o                         
  -2  10   6        225.82        206.60         7.92 o                         
  -1  10   6         55.56         52.66         5.97 o                         
   0  10   6         13.16         10.61         4.13 o                         
   1  10   6        228.62        233.90         9.89 o                         
   2  10   6        291.88        278.90         9.59 o                         
   3  10   6         76.88         77.82        24.08 o                         
   4  10   6          0.21         10.45         5.65 o                         
  -3  -7   7        100.78         90.23        14.33 o                         
  -2  -7   7        130.07        119.05         7.70 o                         
  -1  -7   7        691.98        699.00        14.12 o                         
   0  -7   7        140.49        141.51         8.61 o                         
   1  -7   7          6.93          1.70         4.65 o                         
   2  -7   7        267.61        282.53        17.20 o                         
   3  -7   7        189.93        189.40         9.64 o                         
  -4  -6   7         71.38         78.81        14.62 o                         
  -3  -6   7          0.07          0.17         9.60 o                         
  -2  -6   7          5.21          3.67         4.40 o                         
  -1  -6   7          9.82         12.95         3.85 o                         
   0  -6   7         18.65         21.42         4.64 o                         
   1  -6   7         68.41         76.35         5.49 o                         
   2  -6   7         24.04         19.83         4.16 o                         
   3  -6   7          3.55          3.43         4.39 o                         
   4  -6   7         43.90         35.97         6.38 o                         
  -5  -5   7         19.11         22.47         9.03 o                         
  -4  -5   7         46.77         60.79         6.28 o                         
  -3  -5   7        844.56        828.46        19.05 o                         
  -2  -5   7        678.04        657.13        12.78 o                         
  -1  -5   7        404.66        432.63         9.64 o                         
   0  -5   7          6.33          7.68         4.20 o                         
   1  -5   7        267.89        281.71        15.05 o                         
   2  -5   7        918.04        920.18        16.06 o                         
   3  -5   7        321.31        317.93         8.43 o                         
   4  -5   7         15.46         23.67         6.16 o                         
   5  -5   7         67.12         59.26         8.03 o                         
   6  -5   7        101.27        115.98         9.79 o                         
  -6  -4   7          0.56          0.79         5.37 o                         
  -5  -4   7         55.57         72.12        12.33 o                         
  -4  -4   7         24.89         22.40         5.73 o                         
  -3  -4   7         22.40         13.56         4.65 o                         
  -2  -4   7          2.89          8.24         3.12 o                         
  -1  -4   7        158.71        135.14         6.12 o                         
   0  -4   7          0.67          4.14         2.72 o                         
   1  -4   7        102.85        112.00         5.02 o                         
   2  -4   7        196.72        205.41         6.19 o                         
   3  -4   7         32.67         29.26         3.62 o                         
   4  -4   7          2.13          5.79         4.33 o                         
   5  -4   7          2.81          0.11         4.61 o                         
   6  -4   7          6.52          7.68         8.60 o                         
  -6  -3   7        252.57        247.43        10.13 o                         
  -5  -3   7          0.80          6.26         8.31 o                         
  -4  -3   7       1016.57        978.10        21.08 o                         
  -3  -3   7       2511.73       2369.08        43.36 o                         
  -2  -3   7       1337.64       1309.30        20.73 o                         
  -1  -3   7        439.51        419.57         8.65 o                         
   0  -3   7       1822.34       1763.51        26.68 o                         
   1  -3   7       2440.41       2403.07        35.39 o                         
   2  -3   7       2318.75       2270.13        33.66 o                         
   3  -3   7        406.50        409.38         8.59 o                         
   4  -3   7         66.35         70.48        11.18 o                         
   5  -3   7        368.91        376.86        21.50 o                         
   6  -3   7        303.93        335.06        18.06 o                         
   7  -3   7        142.75        143.35         9.55 o                         
  -7  -2   7         13.63         12.15         5.66 o                         
  -6  -2   7         25.28         25.68         5.68 o                         
  -5  -2   7          6.23          5.61         4.56 o                         
  -4  -2   7         24.03         23.03         4.53 o                         
  -3  -2   7         11.05          9.91         6.31 o                         
  -2  -2   7         35.56         38.14         3.65 o                         
  -1  -2   7        166.64        172.71         6.11 o                         
   0  -2   7        106.55        122.00         4.62 o                         
   1  -2   7          9.50         16.17         2.59 o                         
   2  -2   7        167.68        177.09         8.43 o                         
   3  -2   7        204.02        206.70         7.03 o                         
   4  -2   7          1.04         -1.25         3.44 o                         
   5  -2   7         85.15         88.72         6.86 o                         
   6  -2   7         48.94         39.88         5.17 o                         
   7  -2   7          0.60         -4.26         4.73 o                         
   8  -2   7          0.71          4.30         8.03 o                         
  -7  -1   7        114.27         93.54        15.19 o                         
  -6  -1   7         77.79         67.66         6.08 o                         
  -5  -1   7        147.96        149.77         6.23 o                         
  -4  -1   7        578.90        589.41        11.25 o                         
  -3  -1   7       1923.31       1826.72        27.58 o                         
  -2  -1   7        706.53        727.26        13.24 o                         
  -1  -1   7         54.41         51.60         8.51 o                         
   0  -1   7       2134.31       2116.21        31.10 o                         
   1  -1   7       5076.87       4955.64        69.41 o                         
   2  -1   7       1450.14       1385.41        26.54 o                         
   3  -1   7         53.47         60.19         2.72 o                         
   4  -1   7       1112.17       1101.09        17.90 o                         
   5  -1   7        733.09        733.35        13.18 o                         
   6  -1   7        234.46        245.89         7.99 o                         
   7  -1   7         11.17          8.85         3.93 o                         
   8  -1   7          1.07         -0.86         7.17 o                         
  -7   0   7         19.57         14.16         4.18 o                         
  -6   0   7          0.88          3.90         3.50 o                         
  -5   0   7         52.81         59.44         4.45 o                         
  -4   0   7        871.41        836.43        14.45 o                         
  -3   0   7         11.05         12.86         2.61 o                         
  -2   0   7        116.69        119.57         6.00 o                         
  -1   0   7        333.70        348.84         5.95 o                         
   0   0   7        164.44        180.51         3.97 o                         
   1   0   7          7.74         10.26         1.65 o                         
   2   0   7         51.07         55.74         2.39 o                         
   3   0   7         51.90         54.07         3.03 o                         
   4   0   7          1.58          2.61         2.07 o                         
   5   0   7         26.21         30.34         3.12 o                         
   6   0   7         26.19         30.28         3.49 o                         
   7   0   7          5.89          6.45         3.42 o                         
   8   0   7          3.12          3.45         4.15 o                         
  -7   1   7        144.46        117.85         6.80 o                         
  -6   1   7         75.04         57.92         4.69 o                         
  -5   1   7        880.68        940.04        16.20 o                         
  -4   1   7       2113.56       2045.67        30.77 o                         
  -3   1   7       2351.72       2265.38        33.42 o                         
  -2   1   7          4.67          9.18         1.56 o                         
  -1   1   7       1758.04       1725.89        29.27 o                         
   0   1   7       8517.84       8159.11       176.14 o                         
   1   1   7       3485.30       3403.54        58.96 o                         
   2   1   7        418.26        419.95         6.83 o                         
   3   1   7       1203.49       1230.17        23.60 o                         
   4   1   7       3662.56       3831.53        67.48 o                         
   5   1   7       1149.33       1117.83        18.14 o                         
   6   1   7          4.65          5.44         2.67 o                         
   7   1   7        104.63         94.39         5.23 o                         
   8   1   7         94.15         93.79        10.61 o                         
  -7   2   7         61.83         51.29         5.04 o                         
  -6   2   7         64.65         57.43         5.86 o                         
  -5   2   7          1.26          1.17         2.94 o                         
  -4   2   7          0.41          2.75         2.51 o                         
  -3   2   7         43.10         48.77         3.46 o                         
  -2   2   7         12.80         13.99         1.65 o                         
  -1   2   7        306.55        319.92         5.45 o                         
   0   2   7        366.95        401.72         6.43 o                         
   1   2   7        182.76        179.92         3.76 o                         
   2   2   7        413.95        482.05         7.16 o                         
   3   2   7         40.14         41.34         2.75 o                         
   4   2   7         68.19         83.11         5.20 o                         
   5   2   7          2.27          4.81         2.55 o                         
   6   2   7          1.87          5.84         2.72 o                         
   7   2   7         37.46         44.03         3.97 o                         
   8   2   7          0.25         -4.35         4.35 o                         
  -7   3   7          1.85          4.46         5.35 o                         
  -6   3   7         64.63         80.27         5.52 o                         
  -5   3   7        649.02        676.25        12.61 o                         
  -4   3   7       1130.00       1100.51        17.88 o                         
  -3   3   7        941.71        939.63        15.34 o                         
  -2   3   7        635.75        623.50         9.18 o                         
  -1   3   7       3877.62       3687.92        49.69 o                         
   0   3   7       5270.42       5196.67        63.04 o                         
   1   3   7       2591.83       2656.13        32.95 o                         
   2   3   7         23.81         15.46         1.53 o                         
   3   3   7       1704.16       1676.46        25.08 o                         
   4   3   7       3085.85       3067.36        54.10 o                         
   5   3   7        535.65        527.43        10.01 o                         
   6   3   7         12.64          7.43         2.77 o                         
   7   3   7         55.26         56.83         4.33 o                         
   8   3   7        115.44        126.86         7.90 o                         
  -7   4   7          0.14          5.32         5.35 o                         
  -6   4   7         84.48         94.91         7.65 o                         
  -5   4   7          1.65          4.56         4.34 o                         
  -4   4   7          6.94          2.22         3.75 o                         
  -3   4   7         41.41         50.24        11.04 o                         
  -2   4   7        187.95        198.06         4.16 o                         
  -1   4   7          5.99          9.09         1.48 o                         
   0   4   7        125.87        141.89         3.85 o                         
   1   4   7          0.52          2.80         1.37 o                         
   2   4   7         25.01         28.59         4.69 o                         
   3   4   7         63.96         69.39         4.46 o                         
   4   4   7          0.77          2.38         2.25 o                         
   5   4   7         30.62         34.44         3.14 o                         
   6   4   7        114.38        125.56         5.35 o                         
   7   4   7          1.73          0.39         3.29 o                         
   8   4   7          0.11         -0.77         4.54 o                         
  -6   5   7         58.17         83.04         7.44 o                         
  -5   5   7        566.00        601.04        22.93 o                         
  -4   5   7        297.05        263.96         9.06 o                         
  -3   5   7          9.92         13.50         3.79 o                         
  -2   5   7       1454.05       1402.22        21.71 o                         
  -1   5   7       4117.54       3987.54        57.00 o                         
   0   5   7       1797.96       1793.91        26.84 o                         
   1   5   7         65.56         79.82         3.54 o                         
   2   5   7       1569.11       1532.58        23.08 o                         
   3   5   7       4847.68       4759.04        67.69 o                         
   4   5   7       1716.87       1683.14        25.61 o                         
   5   5   7          1.72          4.50         2.52 o                         
   6   5   7        118.50        130.05         6.04 o                         
   7   5   7        347.86        331.61         8.55 o                         
   8   5   7        155.56        163.33         8.24 o                         
  -6   6   7          3.07          6.90         5.78 o                         
  -5   6   7          8.86         17.12        10.18 o                         
  -4   6   7          4.17         -2.32         3.92 o                         
  -3   6   7          2.28          5.51         5.73 o                         
  -2   6   7         19.96         17.75         2.88 o                         
  -1   6   7        164.57        173.82        10.90 o                         
   0   6   7        114.37        129.01         4.52 o                         
   1   6   7        370.77        382.48        12.28 o                         
   2   6   7        128.73        135.52         7.79 o                         
   3   6   7        161.17        168.91         6.86 o                         
   4   6   7          5.00         12.85         3.79 o                         
   5   6   7          0.09         -0.37         4.44 o                         
   6   6   7          0.04          3.63         3.95 o                         
   7   6   7          6.21          4.59         6.31 o                         
   8   6   7         11.43         25.51         8.89 o                         
  -5   7   7        199.90        187.00        10.11 o                         
  -4   7   7          5.24          6.44         4.89 o                         
  -3   7   7        355.47        362.73        11.42 o                         
  -2   7   7       1369.30       1331.17        21.41 o                         
  -1   7   7        482.12        485.57         9.87 o                         
   0   7   7        158.92        173.75         7.90 o                         
   1   7   7          7.66          8.00         2.67 o                         
   2   7   7       2072.49       1984.90        30.00 o                         
   3   7   7       1368.61       1357.34        27.22 o                         
   4   7   7        485.56        443.93        31.39 o                         
   5   7   7          4.80         11.39         4.53 o                         
   6   7   7        341.36        365.75        25.80 o                         
   7   7   7        315.51        324.48        11.22 o                         
  -4   8   7         16.89         23.26         6.24 o                         
  -3   8   7        146.69        133.32         8.47 o                         
  -2   8   7         19.13         20.55         3.69 o                         
  -1   8   7         55.77         58.54         4.34 o                         
   0   8   7         22.16         21.40         3.44 o                         
   1   8   7          9.04          2.39         3.49 o                         
   2   8   7          0.06          0.47         2.95 o                         
   3   8   7          4.14         13.37         4.54 o                         
   4   8   7         22.27         33.07         5.17 o                         
   5   8   7          5.76          7.37         4.81 o                         
   6   8   7          4.53          3.93         5.22 o                         
  -3   9   7        410.28        411.93        20.35 o                         
  -2   9   7        512.10        506.29        11.38 o                         
  -1   9   7        355.55        346.72        11.18 o                         
   0   9   7          3.21          6.53         3.90 o                         
   1   9   7        631.67        613.03        12.28 o                         
   2   9   7        998.89       1007.88        17.59 o                         
   3   9   7        548.12        543.76        14.93 o                         
   4   9   7         12.65         12.52         5.44 o                         
   5   9   7        158.85        174.20         9.70 o                         
   6   9   7        291.75        329.66        16.63 o                         
  -2  10   7          3.79          7.27         5.55 o                         
  -1  10   7          2.36         -0.19         3.96 o                         
   0  10   7         17.40         21.15         5.71 o                         
   1  10   7          0.06          5.52         3.96 o                         
   2  10   7          1.37         -3.06         3.69 o                         
   3  10   7          1.62          5.81         5.56 o                         
   4  10   7          3.53          2.87         5.50 o                         
  -1  -7   8          1.55          0.40         4.39 o                         
   0  -7   8         27.10         22.57         4.68 o                         
   1  -7   8        250.30        253.03        10.90 o                         
  -3  -6   8        241.73        254.86        17.20 o                         
  -2  -6   8        422.59        438.79        17.34 o                         
  -1  -6   8        277.41        261.20         8.19 o                         
   0  -6   8          8.08          6.97         4.07 o                         
   1  -6   8        266.62        264.79         8.35 o                         
   2  -6   8        253.62        269.52         8.54 o                         
   3  -6   8        106.49        106.42         9.00 o                         
   4  -6   8          4.09          2.53         5.65 o                         
  -4  -5   8        211.81        220.56        10.74 o                         
  -3  -5   8        160.89        177.62         9.22 o                         
  -2  -5   8          5.85          9.31         7.45 o                         
  -1  -5   8        470.16        450.04        12.73 o                         
   0  -5   8        409.77        427.61        11.98 o                         
   1  -5   8        346.98        360.52         9.01 o                         
   2  -5   8        117.41        110.25         5.98 o                         
   3  -5   8         37.15         33.51         7.02 o                         
   4  -5   8        179.45        186.20        10.13 o                         
   5  -5   8         73.71         80.28        12.04 o                         
  -5  -4   8         44.87         54.09         7.60 o                         
  -4  -4   8          6.36         15.72         5.37 o                         
  -3  -4   8        284.14        271.02        10.53 o                         
  -2  -4   8       1477.12       1412.19        28.36 o                         
  -1  -4   8        477.20        462.93        13.52 o                         
   0  -4   8         96.48        103.90         8.89 o                         
   1  -4   8       1252.75       1228.45        20.16 o                         
   2  -4   8        643.53        635.55        12.45 o                         
   3  -4   8        215.60        216.04        12.90 o                         
   4  -4   8         50.73         44.41         6.08 o                         
   5  -4   8         67.32         63.21         8.03 o                         
   6  -4   8         42.80         30.15         6.40 o                         
  -6  -3   8         22.64         37.59         6.69 o                         
  -5  -3   8         96.46         92.81         7.87 o                         
  -4  -3   8        275.10        263.79        14.19 o                         
  -3  -3   8        125.52        101.35         7.38 o                         
  -2  -3   8        561.64        497.39        15.77 o                         
  -1  -3   8       1286.85       1217.85        19.90 o                         
   0  -3   8        894.25        853.10        14.77 o                         
   1  -3   8        207.61        211.33         6.40 o                         
   2  -3   8        631.92        620.99        11.85 o                         
   3  -3   8        494.30        478.84        16.20 o                         
   4  -3   8        367.19        378.34        11.95 o                         
   5  -3   8          8.22          9.20         4.85 o                         
   6  -3   8          6.15          4.80         5.37 o                         
   7  -3   8          0.90          1.04         5.96 o                         
  -6  -2   8         39.10         44.03         6.88 o                         
  -5  -2   8          0.11         -3.85         4.73 o                         
  -4  -2   8         42.36         51.36         5.46 o                         
  -3  -2   8        751.23        781.76        24.51 o                         
  -2  -2   8        524.40        544.95        19.64 o                         
  -1  -2   8         48.30         48.00         5.16 o                         
   0  -2   8        481.21        474.15        11.55 o                         
   1  -2   8       1026.98       1067.76        17.40 o                         
   2  -2   8        186.92        190.86         5.65 o                         
   3  -2   8         32.59         32.15         4.76 o                         
   4  -2   8        144.28        149.47         7.40 o                         
   5  -2   8        263.43        250.50         9.55 o                         
   6  -2   8         27.72         31.83         5.77 o                         
   7  -2   8          0.91          0.12         5.14 o                         
  -7  -1   8         55.71         65.08         6.88 o                         
  -6  -1   8         77.98         78.80         9.32 o                         
  -5  -1   8        278.01        288.64        10.44 o                         
  -4  -1   8        230.59        214.42        10.32 o                         
  -3  -1   8        130.95        127.86         6.57 o                         
  -2  -1   8       1256.57       1206.97        28.81 o                         
  -1  -1   8       1887.36       1883.45        28.29 o                         
   0  -1   8        275.29        260.66         6.34 o                         
   1  -1   8         19.15         19.94         3.07 o                         
   2  -1   8       1122.70       1138.12        18.14 o                         
   3  -1   8       1411.57       1377.66        27.15 o                         
   4  -1   8        241.49        246.84        12.33 o                         
   5  -1   8          7.90         10.75         4.35 o                         
   6  -1   8         61.54         51.76         5.88 o                         
   7  -1   8         70.06         72.61         9.89 o                         
   8  -1   8         35.85         38.13         8.03 o                         
  -7   0   8         47.94         41.16         5.18 o                         
  -6   0   8         36.11         26.44         4.26 o                         
  -5   0   8         75.87         85.34         5.44 o                         
  -4   0   8        740.19        720.79        15.78 o                         
  -3   0   8       1615.46       1560.99        24.16 o                         
  -2   0   8       1961.09       1929.32        28.91 o                         
  -1   0   8       1423.68       1383.17        19.25 o                         
   0   0   8       2325.26       2398.37        30.30 o                         
   1   0   8       2259.49       2236.90        28.40 o                         
   2   0   8        633.54        613.24         9.16 o                         
   3   0   8          9.27         12.32         2.23 o                         
   4   0   8        661.90        670.75        12.10 o                         
   5   0   8        288.97        284.02         7.11 o                         
   6   0   8        293.50        294.77         7.76 o                         
   7   0   8          3.66          9.49         3.61 o                         
   8   0   8         96.19         91.64         7.09 o                         
  -7   1   8          6.09         11.36         4.63 o                         
  -6   1   8         43.63         43.40         4.70 o                         
  -5   1   8        875.00        813.19        25.73 o                         
  -4   1   8        489.38        480.12         9.97 o                         
  -3   1   8       1049.34       1020.74        16.82 o                         
  -2   1   8       2347.95       2195.79        32.43 o                         
  -1   1   8       2815.85       2741.70        34.38 o                         
   0   1   8         50.59         63.13         2.88 o                         
   1   1   8        604.25        610.79         9.19 o                         
   2   1   8       2477.69       2431.65        30.57 o                         
   3   1   8        464.32        443.73         8.67 o                         
   4   1   8        232.76        225.19         8.48 o                         
   5   1   8         53.56         56.81         4.01 o                         
   6   1   8        212.65        208.99         6.44 o                         
   7   1   8        120.89        127.86         8.11 o                         
   8   1   8          0.90          0.51         3.86 o                         
  -7   2   8          5.47          6.89         5.96 o                         
  -6   2   8        122.35        137.10         6.66 o                         
  -5   2   8         48.14         54.68         4.28 o                         
  -4   2   8        261.27        257.55         7.02 o                         
  -3   2   8        551.87        561.01        10.52 o                         
  -2   2   8         60.51         54.15         3.47 o                         
  -1   2   8        828.57        814.55        11.59 o                         
   0   2   8        980.39        979.58        18.12 o                         
   1   2   8       1953.34       2020.43        25.77 o                         
   2   2   8          0.38          1.33         1.82 o                         
   3   2   8        224.36        217.17         5.59 o                         
   4   2   8        279.10        293.28         8.53 o                         
   5   2   8        554.67        538.09        15.34 o                         
   6   2   8        184.65        178.19         5.91 o                         
   7   2   8          4.36          3.12         3.44 o                         
   8   2   8         68.59         73.70         5.43 o                         
  -7   3   8          2.77          7.45         5.99 o                         
  -6   3   8         55.71         39.52         4.71 o                         
  -5   3   8         19.65         13.08         3.44 o                         
  -4   3   8        269.77        287.60         8.26 o                         
  -3   3   8       1128.56       1110.89        17.99 o                         
  -2   3   8       1473.97       1523.87        23.29 o                         
  -1   3   8        436.14        478.23         7.58 o                         
   0   3   8        830.00        864.46        11.98 o                         
   1   3   8       1823.25       1848.46        23.64 o                         
   2   3   8       1776.80       1703.11        21.80 o                         
   3   3   8        576.05        561.32        10.13 o                         
   4   3   8          3.01         21.10        14.23 o                         
   5   3   8        108.96        106.81         4.57 o                         
   6   3   8        542.50        512.13        10.44 o                         
   7   3   8        103.72         99.99         5.40 o                         
   8   3   8          9.07          6.90         3.94 o                         
  -6   4   8         27.10         44.02         6.45 o                         
  -5   4   8        178.54        191.86         8.91 o                         
  -4   4   8        539.84        557.32        14.35 o                         
  -3   4   8          1.95          4.41         3.92 o                         
  -2   4   8        255.77        249.05        19.49 o                         
  -1   4   8       1362.49       1316.56        17.39 o                         
   0   4   8       1214.19       1233.27        16.40 o                         
   1   4   8        279.80        283.36         5.26 o                         
   2   4   8        436.13        439.39         6.94 o                         
   3   4   8       1035.29       1043.47        16.80 o                         
   4   4   8       1024.36       1013.79        16.52 o                         
   5   4   8        379.46        382.63         8.38 o                         
   6   4   8         52.71         58.99         5.28 o                         
   7   4   8        390.48        401.94        19.27 o                         
   8   4   8        211.97        232.43         7.91 o                         
  -6   5   8        121.20        106.49        13.47 o                         
  -5   5   8          0.15         -1.04         4.89 o                         
  -4   5   8        199.36        207.82         9.14 o                         
  -3   5   8       1155.63       1061.76        22.23 o                         
  -2   5   8        385.50        399.08        10.86 o                         
  -1   5   8         26.00         35.73         3.02 o                         
   0   5   8        860.71        836.10        13.94 o                         
   1   5   8       1986.49       2001.40        29.80 o                         
   2   5   8       1263.48       1281.16        19.86 o                         
   3   5   8        343.72        333.02        10.75 o                         
   4   5   8         72.49         81.06         4.21 o                         
   5   5   8       1380.51       1369.61        21.80 o                         
   6   5   8        561.46        529.90        12.67 o                         
   7   5   8         14.92          9.74         3.61 o                         
   8   5   8          0.90         -2.54         4.00 o                         
  -6   6   8         61.52         69.14         7.58 o                         
  -5   6   8        159.31        176.12        26.23 o                         
  -4   6   8        126.48        112.66         7.71 o                         
  -3   6   8        102.77         97.30         7.16 o                         
  -2   6   8        271.12        263.73        10.32 o                         
  -1   6   8        986.61        986.60        16.43 o                         
   0   6   8        447.41        456.53         9.13 o                         
   1   6   8         60.79         61.12         3.80 o                         
   2   6   8        293.92        265.50         6.42 o                         
   3   6   8        199.27        194.99         7.60 o                         
   4   6   8        345.78        322.25        10.02 o                         
   5   6   8         96.62         98.14        18.49 o                         
   6   6   8         60.10         67.39         6.16 o                         
   7   6   8        138.19        140.44        19.49 o                         
  -5   7   8         78.07        100.24        10.61 o                         
  -4   7   8        176.12        160.51         9.46 o                         
  -3   7   8        275.04        241.96         9.42 o                         
  -2   7   8          4.18         -0.64         6.16 o                         
  -1   7   8        258.67        244.56         6.65 o                         
   0   7   8        743.06        738.51        13.25 o                         
   1   7   8        111.33        133.08         5.76 o                         
   2   7   8        176.78        174.15         8.28 o                         
   3   7   8         30.05         27.77         9.89 o                         
   4   7   8        328.22        335.59        10.72 o                         
   5   7   8        361.19        342.83        23.08 o                         
   6   7   8        134.16        117.34        16.77 o                         
   7   7   8          2.77         -5.20         7.17 o                         
  -4   8   8          0.55         -4.58        10.46 o                         
  -3   8   8         67.09         74.00         7.02 o                         
  -2   8   8        331.63        337.17        11.16 o                         
  -1   8   8        870.49        840.33        15.08 o                         
   0   8   8          2.77          2.06         3.63 o                         
   1   8   8        228.46        213.25         6.57 o                         
   2   8   8        699.24        679.51        16.49 o                         
   3   8   8        516.14        513.37        14.08 o                         
   4   8   8         55.35         56.06         6.16 o                         
   5   8   8         63.33         73.67         7.40 o                         
   6   8   8        198.82        212.79        16.20 o                         
  -3   9   8        150.11        148.14         9.57 o                         
  -2   9   8         13.39          9.00         6.02 o                         
  -1   9   8        277.18        264.19         9.28 o                         
   0   9   8        506.90        501.17        10.95 o                         
   1   9   8        427.38        433.99        10.00 o                         
   2   9   8         76.64         79.85         9.17 o                         
   3   9   8        135.23        161.26        10.75 o                         
   4   9   8        465.47        501.24        14.90 o                         
   5   9   8        277.26        302.67        12.16 o                         
  -1  10   8         13.01         18.43         4.33 o                         
   0  10   8         53.77         48.58         4.93 o                         
   1  10   8        308.63        314.87         9.00 o                         
   2  10   8        205.46        196.47        11.18 o                         
   3  10   8        108.27         87.12        12.90 o                         
   4  10   8         10.09          0.94         6.31 o                         
  -2  -6   9         74.83         78.64        12.33 o                         
  -1  -6   9        365.34        376.16        16.03 o                         
   0  -6   9        432.96        430.07        10.97 o                         
   1  -6   9        470.97        476.10        11.57 o                         
   2  -6   9         17.68         21.58         4.71 o                         
  -3  -5   9         74.70         81.80        10.89 o                         
  -2  -5   9          2.30          4.76         5.73 o                         
  -1  -5   9         32.54         33.52         4.73 o                         
   0  -5   9          9.50          3.15         5.07 o                         
   1  -5   9        130.67        132.45         6.69 o                         
   2  -5   9          7.89         15.33         4.26 o                         
   3  -5   9         11.57          2.22         5.17 o                         
   4  -5   9          3.43          9.20         7.31 o                         
  -4  -4   9        825.66        814.66        20.05 o                         
  -3  -4   9         56.61         66.10         7.06 o                         
  -2  -4   9         53.69         58.91         9.32 o                         
  -1  -4   9        822.58        815.44        17.81 o                         
   0  -4   9       1580.39       1498.91        39.79 o                         
   1  -4   9        341.33        327.50        12.33 o                         
   2  -4   9         98.99        102.12         5.72 o                         
   3  -4   9        676.63        734.28        18.65 o                         
   4  -4   9        376.57        396.94        13.48 o                         
   5  -4   9         66.31         63.06         7.26 o                         
  -5  -3   9          0.10          0.50         5.35 o                         
  -4  -3   9         18.09         16.07         5.35 o                         
  -3  -3   9         16.69         21.53         5.26 o                         
  -2  -3   9         88.53         90.23         9.46 o                         
  -1  -3   9        141.66        131.59         5.98 o                         
   0  -3   9        188.27        174.17         6.86 o                         
   1  -3   9        188.87        175.69         6.21 o                         
   2  -3   9         26.36         26.19         3.44 o                         
   3  -3   9          0.19          2.64         4.45 o                         
   4  -3   9         17.75          9.68         4.56 o                         
   5  -3   9          0.58         -5.09         5.17 o                         
   6  -3   9          4.19          4.21         6.16 o                         
  -6  -2   9        293.89        309.39        12.03 o                         
  -5  -2   9        711.33        720.10        18.24 o                         
  -4  -2   9        529.82        534.11        32.68 o                         
  -3  -2   9          0.11          0.43        12.76 o                         
  -2  -2   9        528.54        542.02        21.64 o                         
  -1  -2   9       2190.01       2190.14        33.03 o                         
   0  -2   9       1107.31       1134.11        18.73 o                         
   1  -2   9        281.98        253.60         7.82 o                         
   2  -2   9        453.02        450.92         9.65 o                         
   3  -2   9        692.08        700.48        17.20 o                         
   4  -2   9        281.12        282.63        12.04 o                         
   5  -2   9        255.31        239.07        13.76 o                         
   6  -2   9          8.39          3.05        13.33 o                         
   7  -2   9        127.88        135.10         9.46 o                         
  -6  -1   9          4.05          8.82         5.46 o                         
  -5  -1   9          5.56          4.22         5.17 o                         
  -4  -1   9          0.47         -4.35         4.35 o                         
  -3  -1   9          1.82          2.94         4.35 o                         
  -2  -1   9         11.10         13.20         4.24 o                         
  -1  -1   9        122.92        119.79         5.10 o                         
   0  -1   9        389.14        378.73        12.98 o                         
   1  -1   9         52.68         51.37         3.80 o                         
   2  -1   9        404.42        405.45         8.59 o                         
   3  -1   9          7.54         11.00         3.95 o                         
   4  -1   9          0.20         -0.60         3.65 o                         
   5  -1   9          2.59          0.53         8.31 o                         
   6  -1   9          6.60          8.37         6.16 o                         
   7  -1   9          2.91          0.65         5.35 o                         
  -6   0   9        312.63        301.75        15.19 o                         
  -5   0   9        352.43        326.92        11.25 o                         
  -4   0   9        139.26        136.41         7.69 o                         
  -3   0   9        244.55        241.66         8.92 o                         
  -2   0   9       1119.82       1065.96        26.52 o                         
  -1   0   9       3192.99       3213.47        46.27 o                         
   0   0   9       2843.41       2833.87        41.03 o                         
   1   0   9        660.05        679.88        12.00 o                         
   2   0   9       1658.70       1633.53        30.64 o                         
   3   0   9       1823.69       1769.87        33.74 o                         
   4   0   9        732.23        694.15        16.09 o                         
   5   0   9          2.27          2.64         8.17 o                         
   6   0   9        283.83        279.10        10.40 o                         
   7   0   9        141.33        136.55         8.60 o                         
   8   0   9         73.65         74.71         8.17 o                         
  -6   1   9          1.51          5.14         4.07 o                         
  -5   1   9         14.67         16.97         4.27 o                         
  -4   1   9          9.31         12.84         3.39 o                         
  -3   1   9        949.75        909.14        26.52 o                         
  -2   1   9        163.15        170.27         7.16 o                         
  -1   1   9        751.67        746.14        11.03 o                         
   0   1   9        370.21        374.14         9.41 o                         
   1   1   9        160.07        157.84         4.12 o                         
   2   1   9          0.10          6.24         3.46 o                         
   3   1   9          1.60          2.54         2.36 o                         
   4   1   9         28.38         26.83         5.65 o                         
   5   1   9          3.94          4.97         2.93 o                         
   6   1   9         73.91         71.04         4.95 o                         
   7   1   9          3.24          3.39         3.78 o                         
   8   1   9          7.61         -0.83         4.99 o                         
  -6   2   9        536.22        540.16        18.78 o                         
  -5   2   9          4.52          7.14         6.09 o                         
  -4   2   9        293.45        307.54         7.98 o                         
  -3   2   9        771.23        777.97        13.77 o                         
  -2   2   9       1371.34       1355.77        21.39 o                         
  -1   2   9       1944.70       1985.53        25.60 o                         
   0   2   9         29.61         30.37         2.40 o                         
   1   2   9       1226.16       1238.48        18.08 o                         
   2   2   9       2706.92       2680.94        39.55 o                         
   3   2   9       2406.49       2377.53        35.51 o                         
   4   2   9        140.70        133.52         4.97 o                         
   5   2   9        232.00        251.33        16.34 o                         
   6   2   9        443.01        451.37        10.00 o                         
   7   2   9        311.02        310.20        24.94 o                         
   8   2   9         67.86         82.03         6.16 o                         
  -6   3   9         13.08          8.63         5.66 o                         
  -5   3   9          9.65         10.73         3.71 o                         
  -4   3   9          3.47          3.87         3.16 o                         
  -3   3   9          0.92          2.41         2.70 o                         
  -2   3   9        205.08        216.90         6.19 o                         
  -1   3   9         46.23         49.81         3.25 o                         
   0   3   9          3.08          3.95         2.03 o                         
   1   3   9         14.09          9.11         1.94 o                         
   2   3   9         12.69         13.86         2.61 o                         
   3   3   9          6.26          7.36         2.41 o                         
   4   3   9          2.64          1.04         2.40 o                         
   5   3   9         17.32         22.55         3.96 o                         
   6   3   9         28.10         25.16         3.40 o                         
   7   3   9         22.10         19.23         4.02 o                         
   8   3   9          9.10          0.59         4.00 o                         
  -6   4   9        171.12        156.28         9.96 o                         
  -5   4   9          4.06          8.76         6.59 o                         
  -4   4   9         80.59         89.02         7.16 o                         
  -3   4   9        730.18        739.54        17.17 o                         
  -2   4   9       1979.14       1993.32        39.85 o                         
  -1   4   9        383.32        388.32         9.28 o                         
   0   4   9        199.82        185.27         4.45 o                         
   1   4   9       2274.87       2260.83        30.52 o                         
   2   4   9       2238.91       2237.35        33.45 o                         
   3   4   9       1072.04       1053.22        17.23 o                         
   4   4   9        129.93        144.00         5.26 o                         
   5   4   9        687.24        674.04        12.50 o                         
   6   4   9        587.44        586.98        11.82 o                         
   7   4   9        244.95        251.12         7.90 o                         
   8   4   9          4.67         11.38         4.30 o                         
  -6   5   9         11.08          5.24         6.74 o                         
  -5   5   9          4.72          2.52         5.29 o                         
  -4   5   9         12.36         11.68         4.96 o                         
  -3   5   9          6.39          9.97         4.48 o                         
  -2   5   9         79.38         91.94         6.61 o                         
  -1   5   9         76.25         75.87         5.50 o                         
   0   5   9         36.73         31.79         2.99 o                         
   1   5   9         24.83         33.29         4.72 o                         
   2   5   9         48.28         53.70         5.30 o                         
   3   5   9         39.36         56.68         9.46 o                         
   4   5   9        130.74        136.18         6.01 o                         
   5   5   9        113.88        113.25         7.50 o                         
   6   5   9          0.22         -1.67         3.11 o                         
   7   5   9        223.51        184.29         6.97 o                         
   8   5   9         48.14         37.72         5.78 o                         
  -5   6   9        113.13        125.91        17.20 o                         
  -4   6   9        256.96        271.59        11.14 o                         
  -3   6   9        882.79        868.34        21.79 o                         
  -2   6   9        562.49        545.19        13.88 o                         
  -1   6   9        112.70        100.07         4.72 o                         
   0   6   9        991.86        954.15        16.02 o                         
   1   6   9       2444.50       2362.47        35.20 o                         
   2   6   9       1016.90        998.33        21.15 o                         
   3   6   9         35.59         33.02         4.81 o                         
   4   6   9        474.16        497.06        13.18 o                         
   5   6   9        257.17        262.10        12.61 o                         
   6   6   9        264.96        259.69        10.44 o                         
   7   6   9         31.49         22.22         5.88 o                         
  -5   7   9          8.64          2.84         5.78 o                         
  -4   7   9          0.80          2.23         5.14 o                         
  -3   7   9         26.00         18.69         5.22 o                         
  -2   7   9          0.95          1.50         4.06 o                         
  -1   7   9          8.60         14.50         4.50 o                         
   0   7   9          0.64          2.87         2.91 o                         
   1   7   9          4.90          9.08         2.98 o                         
   2   7   9          1.01          4.00         4.06 o                         
   3   7   9         50.63         42.65         5.02 o                         
   4   7   9         27.83         22.56         4.68 o                         
   5   7   9         67.10         60.01         6.24 o                         
   6   7   9          1.28         -0.12         5.45 o                         
   7   7   9          3.87          6.76         5.75 o                         
  -4   8   9        355.20        369.43        25.51 o                         
  -3   8   9        297.33        309.24        11.91 o                         
  -2   8   9         28.59         34.69         6.06 o                         
  -1   8   9        224.47        212.70         7.22 o                         
   0   8   9       1222.62       1169.47        19.61 o                         
   1   8   9       1863.92       1788.44        28.02 o                         
   2   8   9        154.13        139.38         8.26 o                         
   3   8   9        171.80        194.36        11.61 o                         
   4   8   9        740.35        752.81        23.65 o                         
   5   8   9        584.93        580.78        16.07 o                         
   6   8   9        119.34        127.05         9.26 o                         
  -3   9   9          6.32          3.89         5.77 o                         
  -2   9   9          2.30          4.77        12.76 o                         
  -1   9   9         15.96         14.44         3.99 o                         
   0   9   9          0.22          2.82         3.78 o                         
   1   9   9          0.28          3.89         3.61 o                         
   2   9   9         18.76         25.63         5.65 o                         
   3   9   9         44.49         45.92         6.12 o                         
   4   9   9         45.85         40.67         6.47 o                         
   5   9   9          0.79         -3.82        10.89 o                         
  -1  10   9        380.68        403.37        21.93 o                         
   0  10   9        528.31        515.53        28.07 o                         
   1  10   9        134.28        146.31         7.29 o                         
   2  10   9         61.38         76.42        13.90 o                         
   3  10   9        361.78        390.57        16.63 o                         
  -2  -5  10          1.32          4.01         5.68 o                         
  -1  -5  10          6.63          4.02         5.35 o                         
   0  -5  10        302.52        310.11        24.92 o                         
   1  -5  10         76.87         79.08        17.34 o                         
   2  -5  10         53.92         57.09         8.17 o                         
   3  -5  10          6.30          9.30         5.77 o                         
  -4  -4  10          0.95          5.73         9.17 o                         
  -3  -4  10        241.63        264.65        13.62 o                         
  -2  -4  10        674.26        677.10        17.60 o                         
  -1  -4  10         59.88         57.81         5.01 o                         
   0  -4  10          3.81          1.39         3.78 o                         
   1  -4  10        139.75        152.64         8.14 o                         
   2  -4  10        419.50        413.65        18.63 o                         
   3  -4  10        226.84        230.02        12.04 o                         
   4  -4  10          5.17          5.43         5.26 o                         
  -4  -3  10         73.03         70.08         7.49 o                         
  -3  -3  10         61.50         51.89         6.49 o                         
  -2  -3  10         20.67         38.98         9.32 o                         
  -1  -3  10        105.92        111.88         5.94 o                         
   0  -3  10        403.68        427.18        10.33 o                         
   1  -3  10         77.08         73.50         6.46 o                         
   2  -3  10         52.02         50.10         5.77 o                         
   3  -3  10         13.92         16.76         5.22 o                         
   4  -3  10        181.10        174.05        25.37 o                         
   5  -3  10         42.39         36.08         6.59 o                         
  -5  -2  10         20.36         22.33         6.24 o                         
  -4  -2  10        511.34        507.16        14.79 o                         
  -3  -2  10        677.67        649.37        37.12 o                         
  -2  -2  10        377.79        391.26        12.14 o                         
  -1  -2  10          7.63          6.84         3.30 o                         
   0  -2  10        264.17        264.71         7.33 o                         
   1  -2  10        813.05        778.47        14.20 o                         
   2  -2  10        512.49        485.76        15.05 o                         
   3  -2  10        159.63        141.67         8.51 o                         
   4  -2  10        213.12        216.03         9.59 o                         
   5  -2  10        140.35        153.87         9.42 o                         
   6  -2  10         22.40         23.39         6.27 o                         
  -5  -1  10         96.48        106.33         8.89 o                         
  -4  -1  10          2.82         -4.85         5.45 o                         
  -3  -1  10          5.99          6.84         4.24 o                         
  -2  -1  10        106.81        105.40        10.61 o                         
  -1  -1  10        722.57        725.46        14.37 o                         
   0  -1  10        272.81        270.46         7.32 o                         
   1  -1  10         57.78         62.49         4.23 o                         
   2  -1  10          6.32          7.02         3.85 o                         
   3  -1  10       1267.34       1274.42        26.45 o                         
   4  -1  10        649.27        648.35        33.97 o                         
   5  -1  10          9.23         10.72         5.88 o                         
   6  -1  10         98.56        110.03        12.33 o                         
   7  -1  10         51.32         48.89        10.18 o                         
  -6   0  10          1.03         -3.15         5.68 o                         
  -5   0  10         73.35         94.23         8.51 o                         
  -4   0  10        593.32        568.09        14.59 o                         
  -3   0  10        671.28        651.12        15.91 o                         
  -2   0  10        277.30        282.02         9.60 o                         
  -1   0  10         22.52         23.83         3.20 o                         
   0   0  10        421.73        410.00         8.71 o                         
   1   0  10       3226.00       3105.92        44.99 o                         
   2   0  10       2478.44       2442.78        45.30 o                         
   3   0  10         25.38         28.04         4.33 o                         
   4   0  10        608.08        574.18        18.63 o                         
   5   0  10        584.14        569.09        27.81 o                         
   6   0  10        242.51        248.82        14.33 o                         
   7   0  10         11.04         17.77         5.68 o                         
  -6   1  10         94.83        109.64         8.51 o                         
  -5   1  10         74.24         86.19        12.76 o                         
  -4   1  10         45.62         36.11         6.45 o                         
  -3   1  10         33.58         27.15         4.53 o                         
  -2   1  10       1493.14       1483.66        28.58 o                         
  -1   1  10         15.49         17.92         2.85 o                         
   0   1  10         35.16         41.70         3.53 o                         
   1   1  10          2.72          4.49         2.64 o                         
   2   1  10        365.45        373.30        10.43 o                         
   3   1  10        462.56        463.27        12.16 o                         
   4   1  10         56.74         52.62         6.74 o                         
   5   1  10         22.85         23.44         9.32 o                         
   6   1  10         57.91         64.10         6.45 o                         
   7   1  10         25.18         28.64         5.87 o                         
  -6   2  10         11.44         20.37         4.73 o                         
  -5   2  10        232.83        237.05         7.97 o                         
  -4   2  10        660.47        655.81        12.96 o                         
  -3   2  10          7.65          7.38         3.20 o                         
  -2   2  10         70.13         76.62         4.68 o                         
  -1   2  10        535.12        523.61         8.70 o                         
   0   2  10        814.97        817.75        13.20 o                         
   1   2  10       1634.29       1636.23        21.73 o                         
   2   2  10          0.97          0.83         2.63 o                         
   3   2  10        498.06        486.78        11.29 o                         
   4   2  10        891.44        864.49        15.20 o                         
   5   2  10        380.32        376.55         9.01 o                         
   6   2  10         30.53         24.43         4.89 o                         
   7   2  10         40.64         37.08         4.57 o                         
  -6   3  10          4.03          1.96         5.66 o                         
  -5   3  10        193.40        180.30         9.63 o                         
  -4   3  10         16.97         10.91         3.52 o                         
  -3   3  10        274.07        279.98         9.41 o                         
  -2   3  10        580.95        592.06        11.33 o                         
  -1   3  10        375.36        360.53         8.04 o                         
   0   3  10         69.30         69.67         3.54 o                         
   1   3  10        307.60        323.00         6.24 o                         
   2   3  10        736.04        740.67        13.29 o                         
   3   3  10        319.13        289.90         7.95 o                         
   4   3  10         13.03         18.32         3.16 o                         
   5   3  10        101.05        113.48         5.64 o                         
   6   3  10         65.15         70.73         5.39 o                         
   7   3  10         14.85         12.66         4.07 o                         
   8   3  10          0.62          0.92         5.45 o                         
  -5   4  10        247.07        277.89        11.53 o                         
  -4   4  10        375.08        389.62        14.05 o                         
  -3   4  10         38.26         41.22        12.18 o                         
  -2   4  10         77.03         81.74         6.68 o                         
  -1   4  10        889.14        951.06        15.95 o                         
   0   4  10       2609.60       2629.56        33.32 o                         
   1   4  10        669.68        640.15         9.85 o                         
   2   4  10        161.43        165.15         7.29 o                         
   3   4  10       1176.61       1221.59        19.95 o                         
   4   4  10        857.21        825.46        23.75 o                         
   5   4  10        433.44        407.76         9.37 o                         
   6   4  10         10.70          7.62         3.58 o                         
   7   4  10         76.30         86.62         6.03 o                         
  -5   5  10         10.68         11.18         5.88 o                         
  -4   5  10        253.51        273.70        11.01 o                         
  -3   5  10        464.93        464.48        13.25 o                         
  -2   5  10        282.51        295.37        10.16 o                         
  -1   5  10          1.04          2.39         2.73 o                         
   0   5  10        123.40        108.61         5.55 o                         
   1   5  10        851.24        825.25        14.16 o                         
   2   5  10        785.44        771.20        17.32 o                         
   3   5  10          1.53          0.00         5.16 o                         
   4   5  10         40.83         41.08        10.89 o                         
   5   5  10        212.47        223.15         9.22 o                         
   6   5  10         30.12         32.82         4.30 o                         
   7   5  10          0.88         -3.75         3.75 o                         
  -5   6  10        178.54        169.98        10.00 o                         
  -4   6  10         39.97         30.55         6.27 o                         
  -3   6  10         76.12         72.70         9.46 o                         
  -2   6  10        234.30        238.95         9.75 o                         
  -1   6  10       1424.18       1459.93        23.36 o                         
   0   6  10        726.80        738.92        13.27 o                         
   1   6  10          2.12          3.76         2.80 o                         
   2   6  10        527.53        542.50        13.95 o                         
   3   6  10        987.84       1004.19        22.07 o                         
   4   6  10        362.11        361.06        11.45 o                         
   5   6  10          2.26          3.68         4.96 o                         
   6   6  10         22.74         28.00         5.63 o                         
   7   6  10          3.92          5.33         5.77 o                         
  -4   7  10        128.53        140.81         9.98 o                         
  -3   7  10        114.09        117.55         8.94 o                         
  -2   7  10         77.59         94.57         7.92 o                         
  -1   7  10          3.96         10.97         5.59 o                         
   0   7  10        332.54        306.73         7.87 o                         
   1   7  10        418.06        400.74         9.12 o                         
   2   7  10        120.37        103.01         7.43 o                         
   3   7  10          2.68          2.00         4.35 o                         
   4   7  10        203.72        207.55         9.61 o                         
   5   7  10        294.68        294.20        11.35 o                         
   6   7  10         58.19         66.91        11.04 o                         
  -3   8  10        145.57        158.68         9.79 o                         
  -2   8  10        640.85        664.25        17.26 o                         
  -1   8  10        486.74        497.80        29.96 o                         
   0   8  10         37.68         40.43         6.08 o                         
   1   8  10        236.91        237.46         9.70 o                         
   2   8  10        839.89        829.83        22.22 o                         
   3   8  10        831.29        806.50        19.58 o                         
   4   8  10        123.99        118.04        16.20 o                         
   5   8  10         20.75         31.09         6.45 o                         
   6   8  10        120.95        134.43         9.88 o                         
  -2   9  10         22.76         18.26         6.10 o                         
  -1   9  10         66.96         59.21         6.40 o                         
   0   9  10        213.27        219.91         7.85 o                         
   1   9  10         91.84         84.49         7.85 o                         
   2   9  10          0.82          3.49         5.30 o                         
   3   9  10        116.91        106.18         8.86 o                         
   4   9  10        130.11        146.10        10.46 o                         
   5   9  10         38.29         31.64         6.73 o                         
   0  10  10         20.72         17.54         4.76 o                         
   1  10  10        311.70        300.44        11.67 o                         
   2  10  10        383.56        398.14        13.75 o                         
   3  10  10        146.09        149.64        13.47 o                         
  -2  -4  11          2.16         -0.72         8.31 o                         
  -1  -4  11         43.46         54.72         6.88 o                         
   0  -4  11         61.69         62.83         5.57 o                         
   1  -4  11         31.62         32.58         4.73 o                         
   2  -4  11         14.07         24.94         6.08 o                         
   3  -4  11          4.88          1.21         5.75 o                         
  -3  -3  11        480.69        528.94        15.78 o                         
  -2  -3  11        780.03        754.83        28.38 o                         
  -1  -3  11        157.37        137.45         8.69 o                         
   0  -3  11         70.32         67.32         6.41 o                         
   1  -3  11        604.61        593.10        12.55 o                         
   2  -3  11       1024.19       1029.38        23.31 o                         
   3  -3  11        113.32        126.74         9.22 o                         
   4  -3  11          4.49          1.14         5.35 o                         
   5  -3  11         42.50         48.03         7.50 o                         
  -4  -2  11         11.60         11.96         5.96 o                         
  -3  -2  11         35.16         31.11         5.98 o                         
  -2  -2  11         29.73         38.26         5.98 o                         
  -1  -2  11         29.27         33.87         5.55 o                         
   0  -2  11        117.91        109.24         6.76 o                         
   1  -2  11          2.43          5.34         3.45 o                         
   2  -2  11          0.90          5.94         4.40 o                         
   3  -2  11         29.89         35.74         7.02 o                         
   4  -2  11         42.43         44.99         6.48 o                         
   5  -2  11          4.86          6.88         5.88 o                         
  -5  -1  11         73.50         66.88         7.29 o                         
  -4  -1  11        161.22        173.59        21.07 o                         
  -3  -1  11        823.09        872.52        23.79 o                         
  -2  -1  11        357.94        390.32        12.14 o                         
  -1  -1  11         82.38         85.62        11.47 o                         
   0  -1  11        331.25        338.29         8.43 o                         
   1  -1  11       1638.86       1595.80        25.18 o                         
   2  -1  11        614.34        622.63        22.36 o                         
   3  -1  11         95.42         77.69         7.50 o                         
   4  -1  11          2.70          8.56         8.60 o                         
   5  -1  11        639.01        641.54        27.95 o                         
   6  -1  11        324.13        344.25        12.95 o                         
  -5   0  11          2.43         -6.16         6.16 o                         
  -4   0  11         56.47         47.04         7.17 o                         
  -3   0  11         25.32         19.19         5.06 o                         
  -2   0  11         89.58         86.13         6.73 o                         
  -1   0  11        116.58        102.24        12.04 o                         
   0   0  11         23.26         27.15         4.10 o                         
   1   0  11          6.70          9.23         3.19 o                         
   2   0  11         20.31         21.56         4.66 o                         
   3   0  11        825.10        764.95        17.83 o                         
   4   0  11        420.67        420.95        14.05 o                         
   5   0  11         20.80          7.27         4.56 o                         
   6   0  11        127.01        129.86         9.21 o                         
   7   0  11         20.12         22.74         6.59 o                         
  -5   1  11         97.91        126.03         8.82 o                         
  -4   1  11        625.64        618.97        15.90 o                         
  -3   1  11        559.38        560.87        14.59 o                         
  -2   1  11        160.91        162.32         7.91 o                         
  -1   1  11        408.95        400.75        11.05 o                         
   0   1  11       3017.07       3032.19        63.78 o                         
   1   1  11        381.24        381.03         8.53 o                         
   2   1  11         27.10         36.49         7.88 o                         
   3   1  11         75.56         74.72         8.89 o                         
   4   1  11        354.06        373.93        11.64 o                         
   5   1  11        357.59        325.41        11.10 o                         
   6   1  11         37.52         38.99         5.55 o                         
   7   1  11          7.29          7.76         7.02 o                         
  -5   2  11          1.12          5.57         5.06 o                         
  -4   2  11          5.02          0.62         4.68 o                         
  -3   2  11         82.27         85.38         5.57 o                         
  -2   2  11        242.95        244.31         8.56 o                         
  -1   2  11          2.03          3.33         2.87 o                         
   0   2  11          3.84          4.21         2.36 o                         
   1   2  11        111.64        114.79         4.28 o                         
   2   2  11         65.98         74.69         4.50 o                         
   3   2  11        233.11        215.74         6.67 o                         
   4   2  11          3.38          9.59         3.48 o                         
   5   2  11         48.36         53.86         4.62 o                         
   6   2  11         10.00          9.98         5.26 o                         
   7   2  11          0.63         -2.94         6.31 o                         
  -5   3  11        272.94        321.19        12.16 o                         
  -4   3  11        598.50        632.96        16.52 o                         
  -3   3  11        631.00        638.22        13.07 o                         
  -2   3  11          1.53          2.19         3.12 o                         
  -1   3  11       1264.19       1245.64        20.28 o                         
   0   3  11       2246.04       2244.40        29.11 o                         
   1   3  11        986.94       1009.67        14.46 o                         
   2   3  11         72.35         65.13         9.04 o                         
   3   3  11        262.70        282.28         7.59 o                         
   4   3  11        929.87        960.93        16.86 o                         
   5   3  11        498.24        487.62        10.77 o                         
   6   3  11         20.37         20.89         4.09 o                         
   7   3  11         13.52          9.13         4.13 o                         
  -5   4  11          2.93         -0.30         6.74 o                         
  -4   4  11         15.58         21.50         5.87 o                         
  -3   4  11         44.98         47.09         5.78 o                         
  -2   4  11         96.06         92.07         7.60 o                         
  -1   4  11          1.81          2.66         7.02 o                         
   0   4  11          4.80          7.71         2.97 o                         
   1   4  11         46.67         60.97         5.14 o                         
   2   4  11        374.09        375.43         8.63 o                         
   3   4  11         44.39         39.15         3.73 o                         
   4   4  11         42.04         40.61         6.17 o                         
   5   4  11         34.23         38.81         4.28 o                         
   6   4  11          1.95          1.78         3.67 o                         
   7   4  11         21.71         15.14         5.75 o                         
  -5   5  11        234.09        267.20        14.62 o                         
  -4   5  11        242.26        255.55        12.33 o                         
  -3   5  11         33.69         23.49         5.47 o                         
  -2   5  11        732.18        722.23        17.58 o                         
  -1   5  11       1606.31       1585.72        31.23 o                         
   0   5  11        880.52        921.21        15.95 o                         
   1   5  11         14.83         30.13         4.61 o                         
   2   5  11        124.94        116.64         6.88 o                         
   3   5  11       1085.82       1104.87        23.71 o                         
   4   5  11        797.12        814.24        19.15 o                         
   5   5  11         62.25         51.35         6.24 o                         
   6   5  11         12.76         10.22         5.46 o                         
   7   5  11        132.57        150.01         9.72 o                         
  -4   6  11        145.14        132.77         9.42 o                         
  -3   6  11        172.93        151.97         9.38 o                         
  -2   6  11         11.06         16.93         5.09 o                         
  -1   6  11         85.78         89.56        15.77 o                         
   0   6  11         56.56         61.95         4.29 o                         
   1   6  11        455.85        467.23        12.73 o                         
   2   6  11         67.46         58.40         5.88 o                         
   3   6  11          1.02          0.64         4.35 o                         
   4   6  11         37.28         48.20         7.02 o                         
   5   6  11         28.41         22.99         5.46 o                         
   6   6  11         14.22         11.47         5.07 o                         
  -3   7  11         10.47         11.82         5.55 o                         
  -2   7  11        692.55        681.39        17.26 o                         
  -1   7  11        766.77        782.98        18.61 o                         
   0   7  11        343.30        358.78         8.82 o                         
   1   7  11         26.29         21.46        13.47 o                         
   2   7  11        703.46        691.82        17.17 o                         
   3   7  11       1019.17       1009.05        23.36 o                         
   4   7  11        343.10        333.27        12.14 o                         
   5   7  11         15.34          9.98         5.98 o                         
   6   7  11        189.00        211.36        10.84 o                         
  -3   8  11         11.81          2.18         6.16 o                         
  -2   8  11          4.23          7.41         5.75 o                         
  -1   8  11         83.57         81.50         7.47 o                         
   0   8  11        185.38        196.35         7.19 o                         
   1   8  11         52.94         62.27         6.40 o                         
   2   8  11          2.41         10.07         5.06 o                         
   3   8  11         22.93         24.56         7.17 o                         
   4   8  11         30.60         30.54         6.12 o                         
   5   8  11         39.52         39.56         6.79 o                         
  -1   9  11        237.19        241.63        35.40 o                         
   0   9  11         89.21         97.91         6.39 o                         
   1   9  11        106.71        119.52         8.82 o                         
   2   9  11        572.16        573.55        25.80 o                         
   3   9  11        382.70        392.44        18.35 o                         
   4   9  11         41.17         34.43         6.69 o                         
   1  -4  12         41.02         32.68         9.17 o                         
  -2  -3  12         59.67         64.43         7.49 o                         
  -1  -3  12        560.70        588.51        16.18 o                         
   0  -3  12        707.58        702.40        14.39 o                         
   1  -3  12         24.26         23.04         5.57 o                         
   2  -3  12         33.11         39.16         6.49 o                         
   3  -3  12        158.27        164.91        10.44 o                         
  -3  -2  12          1.54          9.60         5.88 o                         
  -2  -2  12         26.67         25.45         6.12 o                         
  -1  -2  12        122.90        134.08         8.41 o                         
   0  -2  12         12.98          8.60         4.05 o                         
   1  -2  12         34.54         44.64         6.07 o                         
   2  -2  12          4.49         10.29         5.17 o                         
   3  -2  12         30.30         29.06         5.75 o                         
   4  -2  12          0.03         -5.55         5.55 o                         
   5  -2  12          1.44          2.58         8.60 o                         
  -4  -1  12         88.05         81.41         7.79 o                         
  -3  -1  12         95.56        107.46        16.05 o                         
  -2  -1  12        629.53        647.71        16.51 o                         
  -1  -1  12       1208.44       1231.31        27.66 o                         
   0  -1  12        320.19        315.79         8.65 o                         
   1  -1  12          7.57          7.93         8.89 o                         
   2  -1  12        238.27        236.84         9.93 o                         
   3  -1  12        624.60        633.52        23.51 o                         
   4  -1  12        231.85        241.21        10.74 o                         
   5  -1  12         92.85         88.25        25.66 o                         
  -4   0  12         24.45         28.10         6.18 o                         
  -3   0  12        174.61        178.59         9.72 o                         
  -2   0  12        151.70        152.45        19.21 o                         
  -1   0  12          9.31         10.18         4.86 o                         
   0   0  12        128.90        129.02         8.86 o                         
   1   0  12        115.47        126.34         7.40 o                         
   2   0  12        135.26        127.81         7.58 o                         
   3   0  12         21.98         24.63         5.26 o                         
   4   0  12         85.67         94.58        21.21 o                         
   5   0  12          2.32          0.72         5.57 o                         
   6   0  12          5.91         14.64         8.17 o                         
  -4   1  12         87.76         92.39         8.17 o                         
  -3   1  12        151.43        159.27        20.50 o                         
  -2   1  12       1009.83       1027.84        45.01 o                         
  -1   1  12        772.93        783.46        17.73 o                         
   0   1  12        189.97        212.78         7.21 o                         
   1   1  12        230.09        217.46         8.61 o                         
   2   1  12        948.69        989.59        21.49 o                         
   3   1  12        182.36        196.24         8.69 o                         
   4   1  12         19.29         25.82         5.27 o                         
   5   1  12          3.53          0.43         4.86 o                         
   6   1  12         15.59         19.86         5.84 o                         
  -4   2  12         69.40         64.59         6.68 o                         
  -3   2  12        205.56        198.73         9.32 o                         
  -2   2  12          4.30          6.56         7.88 o                         
  -1   2  12          0.24         -1.86         3.85 o                         
   0   2  12         84.06         90.04         5.13 o                         
   1   2  12        376.01        380.98        11.05 o                         
   2   2  12        209.63        188.18         8.12 o                         
   3   2  12          5.13          9.10         5.45 o                         
   4   2  12        110.92        110.94         7.87 o                         
   5   2  12         48.38         41.76         5.87 o                         
   6   2  12         41.22         40.40         6.18 o                         
  -4   3  12        150.27        202.64        10.23 o                         
  -3   3  12        681.93        670.29        16.92 o                         
  -2   3  12       1136.53       1082.40        24.25 o                         
  -1   3  12        317.64        326.73         8.43 o                         
   0   3  12          2.07          1.29         3.02 o                         
   1   3  12        773.10        735.06        13.62 o                         
   2   3  12       1181.66       1140.22        23.01 o                         
   3   3  12        485.68        467.72        10.84 o                         
   4   3  12         96.01         89.62         6.73 o                         
   5   3  12         22.95         26.55         4.16 o                         
   6   3  12        325.92        335.53         9.55 o                         
   7   3  12        156.37        159.96        13.19 o                         
  -4   4  12         19.24         19.35         6.08 o                         
  -3   4  12         68.92         69.69         9.46 o                         
  -2   4  12          6.51          6.46         6.16 o                         
  -1   4  12         84.14         82.53        12.76 o                         
   0   4  12        157.20        161.95         6.11 o                         
   1   4  12        147.93        153.04         7.49 o                         
   2   4  12         29.33         27.46         3.83 o                         
   3   4  12        271.18        270.62         7.81 o                         
   4   4  12         61.91         74.86         5.67 o                         
   5   4  12         15.92          9.74         3.92 o                         
   6   4  12          1.09          0.22         3.96 o                         
  -4   5  12        176.64        197.19        10.44 o                         
  -3   5  12        638.17        662.17        17.51 o                         
  -2   5  12        519.10        521.29        14.58 o                         
  -1   5  12         78.06        101.42        15.77 o                         
   0   5  12        579.81        517.88        10.74 o                         
   1   5  12       1357.79       1278.17        26.53 o                         
   2   5  12        829.30        871.27        19.96 o                         
   3   5  12        103.29        112.26         7.55 o                         
   4   5  12          3.68          7.67         5.17 o                         
   5   5  12        372.39        383.47        13.04 o                         
   6   5  12        299.81        327.68        12.34 o                         
  -3   6  12          5.31          2.31         5.58 o                         
  -2   6  12          6.60         10.07         7.17 o                         
  -1   6  12         40.49         43.24         5.71 o                         
   0   6  12        274.91        255.61         7.74 o                         
   1   6  12        132.99        116.05         7.67 o                         
   2   6  12         48.16         46.83         5.87 o                         
   3   6  12         62.82         64.77        13.19 o                         
   4   6  12        136.78        143.78         9.22 o                         
   5   6  12          0.68         -2.99         5.37 o                         
   6   6  12          6.39         10.62         6.27 o                         
  -3   7  12        202.74        222.26        13.90 o                         
  -2   7  12        136.92        132.88         9.22 o                         
  -1   7  12         12.84         12.40         9.75 o                         
   0   7  12        543.42        532.89        13.79 o                         
   1   7  12        827.65        866.44        23.65 o                         
   2   7  12        346.85        349.45        11.75 o                         
   3   7  12          2.09          7.31         5.27 o                         
   4   7  12        293.50        340.53        12.56 o                         
   5   7  12        420.30        455.79        14.69 o                         
  -2   8  12         10.59          3.24         5.84 o                         
  -1   8  12         59.22         51.54         6.73 o                         
   0   8  12         29.38         27.78         5.71 o                         
   1   8  12          8.96          3.15         5.06 o                         
   2   8  12         12.23          5.44         5.35 o                         
   3   8  12         96.28         99.10         8.98 o                         
   4   8  12         20.26          9.01         6.12 o                         
   0   9  12        411.71        389.28        19.78 o                         
   1   9  12        388.01        408.50        13.67 o                         
   2   9  12        138.70        150.88        10.00 o                         
   3   9  12         39.76         39.82         7.18 o                         
  -1  -2  13         77.60         69.43         8.17 o                         
   0  -2  13        294.42        302.14        23.94 o                         
   1  -2  13        379.73        391.88        15.91 o                         
   2  -2  13          8.21          6.76         5.66 o                         
   3  -2  13        151.29        159.73        12.18 o                         
  -2  -1  13          4.05          5.23         5.26 o                         
  -1  -1  13         37.53         48.97         6.12 o                         
   0  -1  13        254.99        260.20        10.28 o                         
   1  -1  13         95.94         95.58        10.46 o                         
   2  -1  13          2.02          6.53         5.17 o                         
   3  -1  13          1.10          3.64         5.57 o                         
   4  -1  13          0.85         -3.85         5.37 o                         
  -3   0  13        144.93        161.30         9.93 o                         
  -2   0  13        114.02        130.17         8.91 o                         
  -1   0  13        534.00        520.50        14.28 o                         
   0   0  13        406.79        403.40        21.50 o                         
   1   0  13         13.43         15.71         4.73 o                         
   2   0  13        238.90        244.86        10.02 o                         
   3   0  13        324.38        338.17        12.36 o                         
   4   0  13        228.02        264.87        11.55 o                         
   5   0  13         15.70          4.69         6.18 o                         
  -3   1  13        136.73        136.10        11.04 o                         
  -2   1  13          3.17         -1.34         7.45 o                         
  -1   1  13        139.45        148.42         7.90 o                         
   0   1  13        316.48        326.34        15.19 o                         
   1   1  13        147.67        138.46        11.18 o                         
   2   1  13         39.18         45.99         8.17 o                         
   3   1  13         24.89         23.33         5.57 o                         
   4   1  13         72.64         67.65         9.75 o                         
   5   1  13         31.37         31.42         5.87 o                         
  -4   2  13          5.82         10.09         5.88 o                         
  -3   2  13        181.52        190.96         9.73 o                         
  -2   2  13        616.61        610.29        15.51 o                         
  -1   2  13        862.48        852.49        26.09 o                         
   0   2  13         90.14         84.99         6.59 o                         
   1   2  13        145.29        160.32         7.90 o                         
   2   2  13        797.02        757.31        17.93 o                         
   3   2  13        798.52        807.47        19.25 o                         
   4   2  13        207.89        198.20        10.75 o                         
   5   2  13         19.52         27.17         6.16 o                         
   6   2  13        154.06        163.08        10.13 o                         
  -4   3  13        138.53        127.28        13.47 o                         
  -3   3  13         60.00         67.94        10.03 o                         
  -2   3  13        114.28        115.52        11.47 o                         
  -1   3  13        266.69        269.69        19.35 o                         
   0   3  13        333.74        349.50        10.74 o                         
   1   3  13         29.85         47.77         6.16 o                         
   2   3  13         15.14         11.32         6.74 o                         
   3   3  13         29.78         25.04         5.17 o                         
   4   3  13        102.53         95.75         8.28 o                         
   5   3  13         56.07         41.58         7.17 o                         
   6   3  13         56.39         52.34         6.81 o                         
  -3   4  13         83.12         98.27         8.89 o                         
  -2   4  13        416.31        410.35        13.19 o                         
  -1   4  13        577.22        577.94        17.34 o                         
   0   4  13          7.16          2.87         6.31 o                         
   1   4  13        477.98        449.74        20.07 o                         
   2   4  13        896.21        888.36        20.27 o                         
   3   4  13        396.21        379.40        12.16 o                         
   4   4  13         29.29         26.95         4.45 o                         
   5   4  13        254.53        267.01         9.08 o                         
   6   4  13        102.31        104.50         7.07 o                         
  -3   5  13          0.50          0.76         5.66 o                         
  -2   5  13        147.77        138.54        12.18 o                         
  -1   5  13        259.64        259.70        10.11 o                         
   0   5  13        159.97        147.63        12.04 o                         
   1   5  13         15.42         22.65         5.07 o                         
   2   5  13        184.01        166.53         9.21 o                         
   3   5  13        329.10        343.86        11.95 o                         
   4   5  13        145.55        165.59        13.90 o                         
   5   5  13         10.30          9.66         5.96 o                         
   6   5  13          0.18          0.37         6.24 o                         
  -3   6  13        321.06        355.27        16.34 o                         
  -2   6  13        334.39        343.12        18.20 o                         
  -1   6  13         20.85         27.08         5.73 o                         
   0   6  13        104.39        105.49        12.04 o                         
   1   6  13        547.31        546.32        14.89 o                         
   2   6  13        686.41        659.67        17.22 o                         
   3   6  13         76.06         75.91         7.19 o                         
   4   6  13        115.82        123.13        15.62 o                         
   5   6  13        226.49        222.42        11.35 o                         
  -2   7  13        100.68         97.95         9.02 o                         
  -1   7  13        110.01        137.73        16.91 o                         
   0   7  13         98.41         94.60        11.18 o                         
   1   7  13          0.17          1.75         5.06 o                         
   2   7  13         90.90        117.42        10.46 o                         
   3   7  13        262.01        291.81        17.34 o                         
   4   7  13         77.65         78.80         8.30 o                         
   5   7  13          0.11         -4.30         9.46 o                         
   0   8  13        301.57        303.29        18.06 o                         
   1   8  13        411.86        400.28        22.79 o                         
   2   8  13        176.76        155.05        19.06 o                         
   3   8  13          0.93          4.86         5.55 o                         
  -1  -1  14        160.25        182.60        13.76 o                         
   0  -1  14         62.20         69.37        10.32 o                         
   1  -1  14         32.00         30.52         5.98 o                         
   2  -1  14          0.61          2.43         5.17 o                         
  -2   0  14        191.79        197.66        10.22 o                         
  -1   0  14         28.71         35.27        10.32 o                         
   0   0  14        218.39        238.50        14.91 o                         
   1   0  14        740.02        743.02        25.51 o                         
   2   0  14        471.87        460.38        19.21 o                         
   3   0  14         44.63         41.73         6.79 o                         
   4   0  14        142.58        169.63        10.74 o                         
  -2   1  14          4.57         10.03         5.47 o                         
  -1   1  14         89.20         92.43         7.91 o                         
   0   1  14         67.51         65.65         9.17 o                         
   1   1  14          6.53         12.49         4.85 o                         
   2   1  14         19.92         16.47         5.02 o                         
   3   1  14         32.94         34.73         6.16 o                         
   4   1  14         13.81          9.23         6.07 o                         
  -2   2  14         58.99         52.61         6.28 o                         
  -1   2  14        222.00        233.86        10.18 o                         
   0   2  14        831.18        871.16        28.09 o                         
   1   2  14        797.75        763.11        18.04 o                         
   2   2  14         95.60         80.01         7.58 o                         
   3   2  14        178.19        178.13         9.61 o                         
   4   2  14        346.58        356.26        28.24 o                         
   5   2  14        201.04        201.37        10.64 o                         
  -2   3  14          0.46         16.34         8.03 o                         
  -1   3  14         10.60         20.07         7.45 o                         
   0   3  14         76.12         91.73         9.75 o                         
   1   3  14         25.66         23.51         9.32 o                         
   2   3  14          0.74          2.12         4.65 o                         
   3   3  14         26.00         17.36         5.09 o                         
   4   3  14          0.16          2.32         6.16 o                         
   5   3  14          3.20          8.07         5.77 o                         
  -2   4  14         11.89         16.91         8.03 o                         
  -1   4  14        297.37        290.96        16.05 o                         
   1   4  14        599.83        590.52        21.50 o                         
   2   4  14         22.36         22.65         7.45 o                         
   3   4  14        402.23        385.56        18.63 o                         
   4   4  14        563.22        526.88        22.65 o                         
   5   4  14        172.55        163.97        14.91 o                         
  -2   5  14         38.80         39.05         6.59 o                         
  -1   5  14         30.65         29.98         5.77 o                         
   0   5  14          5.28         -1.15         6.88 o                         
   1   5  14          9.47         14.62         5.27 o                         
   2   5  14         14.80         11.97         5.37 o                         
   3   5  14         22.51         17.80         5.66 o                         
   4   5  14         26.85         25.95         6.38 o                         
   5   5  14          1.18          3.59         6.27 o                         
  -1   6  14        706.47        700.73        17.99 o                         
   0   6  14        569.60        579.91        23.22 o                         
   1   6  14         49.68         47.30         6.49 o                         
   2   6  14        105.33        105.06         8.82 o                         
   3   6  14        366.73        396.37        15.05 o                         
   4   6  14        356.63        358.94        13.48 o                         
   0   7  14          3.60         -3.44         8.31 o                         
   1   7  14          8.06          2.30         5.37 o                         
   2   7  14          7.60         14.16         5.77 o                         
   3   7  14          5.96          7.56         6.24 o                         
   0   1  15        116.78        122.12        12.33 o                         
   1   1  15        356.81        356.03        17.20 o                         
   2   1  15         83.16         70.52         7.09 o                         
  -1   2  15        300.12        343.99        17.49 o                         
   0   2  15         52.93         62.49         8.89 o                         
   1   2  15        146.02        157.66        12.33 o                         
   2   2  15        377.04        400.76        18.63 o                         
   3   2  15        198.35        200.58        10.52 o                         
   2   3  15        116.18        134.11         8.60 o                         
   3   3  15          0.82          6.31         5.59 o                         
   2   4  15        172.76        170.28        13.47 o                         
   3   4  15         88.03         97.46        12.61 o                         
   2   5  15          0.02         -4.87         7.45 o                         
   3   5  15        124.79        147.34        14.62 o                         
   1   6  15        386.98        373.81        18.63 o                         
   2   6  15        222.98        257.78        11.35 o                         
                                                                                
